# Supplementary material for: A methodological framework for exploring SME finance with SAFE data
Source: PLoS One. 2024 Aug 29;19(8):e0307361. doi: 10.1371/journal.pone.0307361 (PMC11361696; doi:10.1371/journal.pone.0307361)
Supplement: S1 Data — (CSV) [file pone.0307361.s001.csv]

id	wave	time	d0	unemployment	inflation	npl	regtier1	ecb_bs	ecb_plus_auto	totass_wonorm	SecuritiesinEuroarea	LendinginEuroarea
14094042	11	2014H1	ES	24.4	-0.12	9	11.71	853432	1668508	1109461.8	435546.9231	418692.3077
14094043	11	2014H1	ES	24.4	-0.12	9	11.71	853432	1668508	1109461.8	435546.9231	418692.3077
14094044	11	2014H1	ES	24.4	-0.12	9	11.71	853432	1668508	1109461.8	435546.9231	418692.3077
14094045	11	2014H1	ES	24.4	-0.12	9	11.71	853432	1668508	1109461.8	435546.9231	418692.3077
14094046	11	2014H1	ES	24.4	-0.12	9	11.71	853432	1668508	1109461.8	435546.9231	418692.3077
14094047	11	2014H1	ES	24.4	-0.12	9	11.71	853432	1668508	1109461.8	435546.9231	418692.3077
14094048	11	2014H1	ES	24.4	-0.12	9	11.71	853432	1668508	1109461.8	435546.9231	418692.3077
14094049	11	2014H1	ES	24.4	-0.12	9	11.71	853432	1668508	1109461.8	435546.9231	418692.3077
14094050	11	2014H1	ES	24.4	-0.12	9	11.71	853432	1668508	1109461.8	435546.9231	418692.3077
14094051	11	2014H1	ES	24.4	-0.12	9	11.71	853432	1668508	1109461.8	435546.9231	418692.3077
14094052	11	2014H1	ES	24.4	-0.12	9	11.71	853432	1668508	1109461.8	435546.9231	418692.3077
14094053	11	2014H1	ES	24.4	-0.12	9	11.71	853432	1668508	1109461.8	435546.9231	418692.3077
14094054	11	2014H1	ES	24.4	-0.12	9	11.71	853432	1668508	1109461.8	435546.9231	418692.3077
14094055	11	2014H1	ES	24.4	-0.12	9	11.71	853432	1668508	1109461.8	435546.9231	418692.3077
14094056	11	2014H1	ES	24.4	-0.12	9	11.71	853432	1668508	1109461.8	435546.9231	418692.3077
14094057	11	2014H1	ES	24.4	-0.12	9	11.71	853432	1668508	1109461.8	435546.9231	418692.3077
14094058	11	2014H1	ES	24.4	-0.12	9	11.71	853432	1668508	1109461.8	435546.9231	418692.3077
14094059	11	2014H1	ES	24.4	-0.12	9	11.71	853432	1668508	1109461.8	435546.9231	418692.3077
14094060	11	2014H1	ES	24.4	-0.12	9	11.71	853432	1668508	1109461.8	435546.9231	418692.3077
14094061	11	2014H1	ES	24.4	-0.12	9	11.71	853432	1668508	1109461.8	435546.9231	418692.3077
14094062	11	2014H1	ES	24.4	-0.12	9	11.71	853432	1668508	1109461.8	435546.9231	418692.3077
14094063	11	2014H1	ES	24.4	-0.12	9	11.71	853432	1668508	1109461.8	435546.9231	418692.3077
14094064	11	2014H1	ES	24.4	-0.12	9	11.71	853432	1668508	1109461.8	435546.9231	418692.3077
14094065	11	2014H1	ES	24.4	-0.12	9	11.71	853432	1668508	1109461.8	435546.9231	418692.3077
14094066	11	2014H1	ES	24.4	-0.12	9	11.71	853432	1668508	1109461.8	435546.9231	418692.3077
14094067	11	2014H1	ES	24.4	-0.12	9	11.71	853432	1668508	1109461.8	435546.9231	418692.3077
14094068	11	2014H1	ES	24.4	-0.12	9	11.71	853432	1668508	1109461.8	435546.9231	418692.3077
14094069	11	2014H1	ES	24.4	-0.12	9	11.71	853432	1668508	1109461.8	435546.9231	418692.3077
14094070	11	2014H1	ES	24.4	-0.12	9	11.71	853432	1668508	1109461.8	435546.9231	418692.3077
14094071	11	2014H1	ES	24.4	-0.12	9	11.71	853432	1668508	1109461.8	435546.9231	418692.3077
14094072	11	2014H1	ES	24.4	-0.12	9	11.71	853432	1668508	1109461.8	435546.9231	418692.3077
14094073	11	2014H1	ES	24.4	-0.12	9	11.71	853432	1668508	1109461.8	435546.9231	418692.3077
14094074	11	2014H1	ES	24.4	-0.12	9	11.71	853432	1668508	1109461.8	435546.9231	418692.3077
14094075	11	2014H1	ES	24.4	-0.12	9	11.71	853432	1668508	1109461.8	435546.9231	418692.3077
14094076	11	2014H1	ES	24.4	-0.12	9	11.71	853432	1668508	1109461.8	435546.9231	418692.3077
14094077	11	2014H1	ES	24.4	-0.12	9	11.71	853432	1668508	1109461.8	435546.9231	418692.3077
14094078	11	2014H1	ES	24.4	-0.12	9	11.71	853432	1668508	1109461.8	435546.9231	418692.3077
14094079	11	2014H1	ES	24.4	-0.12	9	11.71	853432	1668508	1109461.8	435546.9231	418692.3077
14094080	11	2014H1	ES	24.4	-0.12	9	11.71	853432	1668508	1109461.8	435546.9231	418692.3077
14094081	11	2014H1	ES	24.4	-0.12	9	11.71	853432	1668508	1109461.8	435546.9231	418692.3077
14094082	11	2014H1	ES	24.4	-0.12	9	11.71	853432	1668508	1109461.8	435546.9231	418692.3077
14094083	11	2014H1	ES	24.4	-0.12	9	11.71	853432	1668508	1109461.8	435546.9231	418692.3077
14094084	11	2014H1	ES	24.4	-0.12	9	11.71	853432	1668508	1109461.8	435546.9231	418692.3077
14094085	11	2014H1	ES	24.4	-0.12	9	11.71	853432	1668508	1109461.8	435546.9231	418692.3077
14094086	11	2014H1	ES	24.4	-0.12	9	11.71	853432	1668508	1109461.8	435546.9231	418692.3077
14094087	11	2014H1	ES	24.4	-0.12	9	11.71	853432	1668508	1109461.8	435546.9231	418692.3077
14094088	11	2014H1	ES	24.4	-0.12	9	11.71	853432	1668508	1109461.8	435546.9231	418692.3077
14094089	11	2014H1	ES	24.4	-0.12	9	11.71	853432	1668508	1109461.8	435546.9231	418692.3077
14094090	11	2014H1	ES	24.4	-0.12	9	11.71	853432	1668508	1109461.8	435546.9231	418692.3077
14094091	11	2014H1	ES	24.4	-0.12	9	11.71	853432	1668508	1109461.8	435546.9231	418692.3077
14094092	11	2014H1	ES	24.4	-0.12	9	11.71	853432	1668508	1109461.8	435546.9231	418692.3077
14094093	11	2014H1	ES	24.4	-0.12	9	11.71	853432	1668508	1109461.8	435546.9231	418692.3077
14094094	11	2014H1	ES	24.4	-0.12	9	11.71	853432	1668508	1109461.8	435546.9231	418692.3077
14094095	11	2014H1	ES	24.4	-0.12	9	11.71	853432	1668508	1109461.8	435546.9231	418692.3077
14094096	11	2014H1	ES	24.4	-0.12	9	11.71	853432	1668508	1109461.8	435546.9231	418692.3077
14094097	11	2014H1	ES	24.4	-0.12	9	11.71	853432	1668508	1109461.8	435546.9231	418692.3077
14094098	11	2014H1	ES	24.4	-0.12	9	11.71	853432	1668508	1109461.8	435546.9231	418692.3077
14094099	11	2014H1	ES	24.4	-0.12	9	11.71	853432	1668508	1109461.8	435546.9231	418692.3077
14094100	11	2014H1	ES	24.4	-0.12	9	11.71	853432	1668508	1109461.8	435546.9231	418692.3077
14094101	11	2014H1	ES	24.4	-0.12	9	11.71	853432	1668508	1109461.8	435546.9231	418692.3077
14094102	11	2014H1	ES	24.4	-0.12	9	11.71	853432	1668508	1109461.8	435546.9231	418692.3077
14094103	11	2014H1	ES	24.4	-0.12	9	11.71	853432	1668508	1109461.8	435546.9231	418692.3077
14094104	11	2014H1	ES	24.4	-0.12	9	11.71	853432	1668508	1109461.8	435546.9231	418692.3077
14094105	11	2014H1	ES	24.4	-0.12	9	11.71	853432	1668508	1109461.8	435546.9231	418692.3077
14094106	11	2014H1	ES	24.4	-0.12	9	11.71	853432	1668508	1109461.8	435546.9231	418692.3077
14094107	11	2014H1	ES	24.4	-0.12	9	11.71	853432	1668508	1109461.8	435546.9231	418692.3077
14094108	11	2014H1	ES	24.4	-0.12	9	11.71	853432	1668508	1109461.8	435546.9231	418692.3077
14094109	11	2014H1	ES	24.4	-0.12	9	11.71	853432	1668508	1109461.8	435546.9231	418692.3077
14094110	11	2014H1	ES	24.4	-0.12	9	11.71	853432	1668508	1109461.8	435546.9231	418692.3077
14094111	11	2014H1	ES	24.4	-0.12	9	11.71	853432	1668508	1109461.8	435546.9231	418692.3077
14094112	11	2014H1	ES	24.4	-0.12	9	11.71	853432	1668508	1109461.8	435546.9231	418692.3077
14094113	11	2014H1	ES	24.4	-0.12	9	11.71	853432	1668508	1109461.8	435546.9231	418692.3077
14094114	11	2014H1	ES	24.4	-0.12	9	11.71	853432	1668508	1109461.8	435546.9231	418692.3077
14094115	11	2014H1	ES	24.4	-0.12	9	11.71	853432	1668508	1109461.8	435546.9231	418692.3077
14094116	11	2014H1	ES	24.4	-0.12	9	11.71	853432	1668508	1109461.8	435546.9231	418692.3077
14094117	11	2014H1	ES	24.4	-0.12	9	11.71	853432	1668508	1109461.8	435546.9231	418692.3077
14094118	11	2014H1	ES	24.4	-0.12	9	11.71	853432	1668508	1109461.8	435546.9231	418692.3077
14094119	11	2014H1	ES	24.4	-0.12	9	11.71	853432	1668508	1109461.8	435546.9231	418692.3077
14094120	11	2014H1	ES	24.4	-0.12	9	11.71	853432	1668508	1109461.8	435546.9231	418692.3077
14094121	11	2014H1	ES	24.4	-0.12	9	11.71	853432	1668508	1109461.8	435546.9231	418692.3077
14094122	11	2014H1	ES	24.4	-0.12	9	11.71	853432	1668508	1109461.8	435546.9231	418692.3077
14094123	11	2014H1	ES	24.4	-0.12	9	11.71	853432	1668508	1109461.8	435546.9231	418692.3077
14094124	11	2014H1	ES	24.4	-0.12	9	11.71	853432	1668508	1109461.8	435546.9231	418692.3077
14094125	11	2014H1	ES	24.4	-0.12	9	11.71	853432	1668508	1109461.8	435546.9231	418692.3077
14094126	11	2014H1	ES	24.4	-0.12	9	11.71	853432	1668508	1109461.8	435546.9231	418692.3077
14094127	11	2014H1	ES	24.4	-0.12	9	11.71	853432	1668508	1109461.8	435546.9231	418692.3077
14094128	11	2014H1	ES	24.4	-0.12	9	11.71	853432	1668508	1109461.8	435546.9231	418692.3077
14094129	11	2014H1	ES	24.4	-0.12	9	11.71	853432	1668508	1109461.8	435546.9231	418692.3077
14094130	11	2014H1	ES	24.4	-0.12	9	11.71	853432	1668508	1109461.8	435546.9231	418692.3077
14094131	11	2014H1	ES	24.4	-0.12	9	11.71	853432	1668508	1109461.8	435546.9231	418692.3077
14094132	11	2014H1	ES	24.4	-0.12	9	11.71	853432	1668508	1109461.8	435546.9231	418692.3077
14094133	11	2014H1	ES	24.4	-0.12	9	11.71	853432	1668508	1109461.8	435546.9231	418692.3077
14094134	11	2014H1	ES	24.4	-0.12	9	11.71	853432	1668508	1109461.8	435546.9231	418692.3077
14094135	11	2014H1	ES	24.4	-0.12	9	11.71	853432	1668508	1109461.8	435546.9231	418692.3077
14094136	11	2014H1	ES	24.4	-0.12	9	11.71	853432	1668508	1109461.8	435546.9231	418692.3077
14094137	11	2014H1	ES	24.4	-0.12	9	11.71	853432	1668508	1109461.8	435546.9231	418692.3077
14094138	11	2014H1	ES	24.4	-0.12	9	11.71	853432	1668508	1109461.8	435546.9231	418692.3077
14094139	11	2014H1	ES	24.4	-0.12	9	11.71	853432	1668508	1109461.8	435546.9231	418692.3077
14094140	11	2014H1	ES	24.4	-0.12	9	11.71	853432	1668508	1109461.8	435546.9231	418692.3077
14094141	11	2014H1	ES	24.4	-0.12	9	11.71	853432	1668508	1109461.8	435546.9231	418692.3077
14094142	11	2014H1	ES	24.4	-0.12	9	11.71	853432	1668508	1109461.8	435546.9231	418692.3077
14094143	11	2014H1	ES	24.4	-0.12	9	11.71	853432	1668508	1109461.8	435546.9231	418692.3077
14094144	11	2014H1	ES	24.4	-0.12	9	11.71	853432	1668508	1109461.8	435546.9231	418692.3077
14094145	11	2014H1	ES	24.4	-0.12	9	11.71	853432	1668508	1109461.8	435546.9231	418692.3077
14094146	11	2014H1	ES	24.4	-0.12	9	11.71	853432	1668508	1109461.8	435546.9231	418692.3077
14094147	11	2014H1	ES	24.4	-0.12	9	11.71	853432	1668508	1109461.8	435546.9231	418692.3077
14094148	11	2014H1	ES	24.4	-0.12	9	11.71	853432	1668508	1109461.8	435546.9231	418692.3077
14094149	11	2014H1	ES	24.4	-0.12	9	11.71	853432	1668508	1109461.8	435546.9231	418692.3077
14094150	11	2014H1	ES	24.4	-0.12	9	11.71	853432	1668508	1109461.8	435546.9231	418692.3077
14094151	11	2014H1	ES	24.4	-0.12	9	11.71	853432	1668508	1109461.8	435546.9231	418692.3077
14094152	11	2014H1	ES	24.4	-0.12	9	11.71	853432	1668508	1109461.8	435546.9231	418692.3077
14094153	11	2014H1	ES	24.4	-0.12	9	11.71	853432	1668508	1109461.8	435546.9231	418692.3077
14094154	11	2014H1	ES	24.4	-0.12	9	11.71	853432	1668508	1109461.8	435546.9231	418692.3077
14094155	11	2014H1	ES	24.4	-0.12	9	11.71	853432	1668508	1109461.8	435546.9231	418692.3077
14094156	11	2014H1	ES	24.4	-0.12	9	11.71	853432	1668508	1109461.8	435546.9231	418692.3077
14094157	11	2014H1	ES	24.4	-0.12	9	11.71	853432	1668508	1109461.8	435546.9231	418692.3077
14094158	11	2014H1	ES	24.4	-0.12	9	11.71	853432	1668508	1109461.8	435546.9231	418692.3077
14094159	11	2014H1	ES	24.4	-0.12	9	11.71	853432	1668508	1109461.8	435546.9231	418692.3077
14094160	11	2014H1	ES	24.4	-0.12	9	11.71	853432	1668508	1109461.8	435546.9231	418692.3077
14094161	11	2014H1	ES	24.4	-0.12	9	11.71	853432	1668508	1109461.8	435546.9231	418692.3077
14094162	11	2014H1	ES	24.4	-0.12	9	11.71	853432	1668508	1109461.8	435546.9231	418692.3077
14094163	11	2014H1	ES	24.4	-0.12	9	11.71	853432	1668508	1109461.8	435546.9231	418692.3077
14094164	11	2014H1	ES	24.4	-0.12	9	11.71	853432	1668508	1109461.8	435546.9231	418692.3077
14094165	11	2014H1	ES	24.4	-0.12	9	11.71	853432	1668508	1109461.8	435546.9231	418692.3077
14094166	11	2014H1	ES	24.4	-0.12	9	11.71	853432	1668508	1109461.8	435546.9231	418692.3077
14094167	11	2014H1	ES	24.4	-0.12	9	11.71	853432	1668508	1109461.8	435546.9231	418692.3077
14094168	11	2014H1	ES	24.4	-0.12	9	11.71	853432	1668508	1109461.8	435546.9231	418692.3077
14094169	11	2014H1	ES	24.4	-0.12	9	11.71	853432	1668508	1109461.8	435546.9231	418692.3077
14094170	11	2014H1	ES	24.4	-0.12	9	11.71	853432	1668508	1109461.8	435546.9231	418692.3077
14094171	11	2014H1	ES	24.4	-0.12	9	11.71	853432	1668508	1109461.8	435546.9231	418692.3077
14094172	11	2014H1	ES	24.4	-0.12	9	11.71	853432	1668508	1109461.8	435546.9231	418692.3077
14094173	11	2014H1	ES	24.4	-0.12	9	11.71	853432	1668508	1109461.8	435546.9231	418692.3077
14094174	11	2014H1	ES	24.4	-0.12	9	11.71	853432	1668508	1109461.8	435546.9231	418692.3077
14094175	11	2014H1	ES	24.4	-0.12	9	11.71	853432	1668508	1109461.8	435546.9231	418692.3077
14094176	11	2014H1	ES	24.4	-0.12	9	11.71	853432	1668508	1109461.8	435546.9231	418692.3077
14094177	11	2014H1	ES	24.4	-0.12	9	11.71	853432	1668508	1109461.8	435546.9231	418692.3077
14094178	11	2014H1	ES	24.4	-0.12	9	11.71	853432	1668508	1109461.8	435546.9231	418692.3077
14094179	11	2014H1	ES	24.4	-0.12	9	11.71	853432	1668508	1109461.8	435546.9231	418692.3077
14094180	11	2014H1	ES	24.4	-0.12	9	11.71	853432	1668508	1109461.8	435546.9231	418692.3077
14094181	11	2014H1	ES	24.4	-0.12	9	11.71	853432	1668508	1109461.8	435546.9231	418692.3077
14094182	11	2014H1	ES	24.4	-0.12	9	11.71	853432	1668508	1109461.8	435546.9231	418692.3077
14094183	11	2014H1	ES	24.4	-0.12	9	11.71	853432	1668508	1109461.8	435546.9231	418692.3077
14094184	11	2014H1	ES	24.4	-0.12	9	11.71	853432	1668508	1109461.8	435546.9231	418692.3077
14094185	11	2014H1	ES	24.4	-0.12	9	11.71	853432	1668508	1109461.8	435546.9231	418692.3077
14094186	11	2014H1	ES	24.4	-0.12	9	11.71	853432	1668508	1109461.8	435546.9231	418692.3077
14094187	11	2014H1	ES	24.4	-0.12	9	11.71	853432	1668508	1109461.8	435546.9231	418692.3077
14094188	11	2014H1	ES	24.4	-0.12	9	11.71	853432	1668508	1109461.8	435546.9231	418692.3077
14094189	11	2014H1	ES	24.4	-0.12	9	11.71	853432	1668508	1109461.8	435546.9231	418692.3077
14094190	11	2014H1	ES	24.4	-0.12	9	11.71	853432	1668508	1109461.8	435546.9231	418692.3077
14094191	11	2014H1	ES	24.4	-0.12	9	11.71	853432	1668508	1109461.8	435546.9231	418692.3077
14094192	11	2014H1	ES	24.4	-0.12	9	11.71	853432	1668508	1109461.8	435546.9231	418692.3077
14094193	11	2014H1	ES	24.4	-0.12	9	11.71	853432	1668508	1109461.8	435546.9231	418692.3077
14094194	11	2014H1	ES	24.4	-0.12	9	11.71	853432	1668508	1109461.8	435546.9231	418692.3077
14094195	11	2014H1	ES	24.4	-0.12	9	11.71	853432	1668508	1109461.8	435546.9231	418692.3077
14094196	11	2014H1	ES	24.4	-0.12	9	11.71	853432	1668508	1109461.8	435546.9231	418692.3077
14094197	11	2014H1	ES	24.4	-0.12	9	11.71	853432	1668508	1109461.8	435546.9231	418692.3077
14094198	11	2014H1	ES	24.4	-0.12	9	11.71	853432	1668508	1109461.8	435546.9231	418692.3077
14094199	11	2014H1	ES	24.4	-0.12	9	11.71	853432	1668508	1109461.8	435546.9231	418692.3077
14094200	11	2014H1	ES	24.4	-0.12	9	11.71	853432	1668508	1109461.8	435546.9231	418692.3077
14094201	11	2014H1	ES	24.4	-0.12	9	11.71	853432	1668508	1109461.8	435546.9231	418692.3077
14094202	11	2014H1	ES	24.4	-0.12	9	11.71	853432	1668508	1109461.8	435546.9231	418692.3077
14094203	11	2014H1	ES	24.4	-0.12	9	11.71	853432	1668508	1109461.8	435546.9231	418692.3077
14094204	11	2014H1	ES	24.4	-0.12	9	11.71	853432	1668508	1109461.8	435546.9231	418692.3077
14094205	11	2014H1	ES	24.4	-0.12	9	11.71	853432	1668508	1109461.8	435546.9231	418692.3077
14094206	11	2014H1	ES	24.4	-0.12	9	11.71	853432	1668508	1109461.8	435546.9231	418692.3077
14094207	11	2014H1	ES	24.4	-0.12	9	11.71	853432	1668508	1109461.8	435546.9231	418692.3077
14094208	11	2014H1	ES	24.4	-0.12	9	11.71	853432	1668508	1109461.8	435546.9231	418692.3077
14094209	11	2014H1	ES	24.4	-0.12	9	11.71	853432	1668508	1109461.8	435546.9231	418692.3077
14094210	11	2014H1	ES	24.4	-0.12	9	11.71	853432	1668508	1109461.8	435546.9231	418692.3077
14094211	11	2014H1	ES	24.4	-0.12	9	11.71	853432	1668508	1109461.8	435546.9231	418692.3077
14094212	11	2014H1	ES	24.4	-0.12	9	11.71	853432	1668508	1109461.8	435546.9231	418692.3077
14094213	11	2014H1	ES	24.4	-0.12	9	11.71	853432	1668508	1109461.8	435546.9231	418692.3077
14094214	11	2014H1	ES	24.4	-0.12	9	11.71	853432	1668508	1109461.8	435546.9231	418692.3077
14094215	11	2014H1	ES	24.4	-0.12	9	11.71	853432	1668508	1109461.8	435546.9231	418692.3077
14094216	11	2014H1	ES	24.4	-0.12	9	11.71	853432	1668508	1109461.8	435546.9231	418692.3077
14094217	11	2014H1	ES	24.4	-0.12	9	11.71	853432	1668508	1109461.8	435546.9231	418692.3077
14094218	11	2014H1	ES	24.4	-0.12	9	11.71	853432	1668508	1109461.8	435546.9231	418692.3077
14094219	11	2014H1	ES	24.4	-0.12	9	11.71	853432	1668508	1109461.8	435546.9231	418692.3077
14094220	11	2014H1	ES	24.4	-0.12	9	11.71	853432	1668508	1109461.8	435546.9231	418692.3077
14094221	11	2014H1	ES	24.4	-0.12	9	11.71	853432	1668508	1109461.8	435546.9231	418692.3077
14094222	11	2014H1	ES	24.4	-0.12	9	11.71	853432	1668508	1109461.8	435546.9231	418692.3077
14094223	11	2014H1	ES	24.4	-0.12	9	11.71	853432	1668508	1109461.8	435546.9231	418692.3077
14094224	11	2014H1	ES	24.4	-0.12	9	11.71	853432	1668508	1109461.8	435546.9231	418692.3077
14094225	11	2014H1	ES	24.4	-0.12	9	11.71	853432	1668508	1109461.8	435546.9231	418692.3077
14094226	11	2014H1	ES	24.4	-0.12	9	11.71	853432	1668508	1109461.8	435546.9231	418692.3077
14094227	11	2014H1	ES	24.4	-0.12	9	11.71	853432	1668508	1109461.8	435546.9231	418692.3077
14094228	11	2014H1	ES	24.4	-0.12	9	11.71	853432	1668508	1109461.8	435546.9231	418692.3077
14094229	11	2014H1	ES	24.4	-0.12	9	11.71	853432	1668508	1109461.8	435546.9231	418692.3077
14094230	11	2014H1	ES	24.4	-0.12	9	11.71	853432	1668508	1109461.8	435546.9231	418692.3077
14094231	11	2014H1	ES	24.4	-0.12	9	11.71	853432	1668508	1109461.8	435546.9231	418692.3077
14094232	11	2014H1	ES	24.4	-0.12	9	11.71	853432	1668508	1109461.8	435546.9231	418692.3077
14094233	11	2014H1	ES	24.4	-0.12	9	11.71	853432	1668508	1109461.8	435546.9231	418692.3077
14094234	11	2014H1	ES	24.4	-0.12	9	11.71	853432	1668508	1109461.8	435546.9231	418692.3077
14094235	11	2014H1	ES	24.4	-0.12	9	11.71	853432	1668508	1109461.8	435546.9231	418692.3077
14094236	11	2014H1	ES	24.4	-0.12	9	11.71	853432	1668508	1109461.8	435546.9231	418692.3077
14094237	11	2014H1	ES	24.4	-0.12	9	11.71	853432	1668508	1109461.8	435546.9231	418692.3077
14094238	11	2014H1	ES	24.4	-0.12	9	11.71	853432	1668508	1109461.8	435546.9231	418692.3077
14094239	11	2014H1	ES	24.4	-0.12	9	11.71	853432	1668508	1109461.8	435546.9231	418692.3077
14094240	11	2014H1	ES	24.4	-0.12	9	11.71	853432	1668508	1109461.8	435546.9231	418692.3077
14094241	11	2014H1	ES	24.4	-0.12	9	11.71	853432	1668508	1109461.8	435546.9231	418692.3077
14094242	11	2014H1	ES	24.4	-0.12	9	11.71	853432	1668508	1109461.8	435546.9231	418692.3077
14094243	11	2014H1	ES	24.4	-0.12	9	11.71	853432	1668508	1109461.8	435546.9231	418692.3077
14094244	11	2014H1	ES	24.4	-0.12	9	11.71	853432	1668508	1109461.8	435546.9231	418692.3077
14094245	11	2014H1	ES	24.4	-0.12	9	11.71	853432	1668508	1109461.8	435546.9231	418692.3077
14094246	11	2014H1	ES	24.4	-0.12	9	11.71	853432	1668508	1109461.8	435546.9231	418692.3077
14094247	11	2014H1	ES	24.4	-0.12	9	11.71	853432	1668508	1109461.8	435546.9231	418692.3077
14094248	11	2014H1	ES	24.4	-0.12	9	11.71	853432	1668508	1109461.8	435546.9231	418692.3077
14094249	11	2014H1	ES	24.4	-0.12	9	11.71	853432	1668508	1109461.8	435546.9231	418692.3077
14094250	11	2014H1	ES	24.4	-0.12	9	11.71	853432	1668508	1109461.8	435546.9231	418692.3077
14094251	11	2014H1	ES	24.4	-0.12	9	11.71	853432	1668508	1109461.8	435546.9231	418692.3077
14094252	11	2014H1	ES	24.4	-0.12	9	11.71	853432	1668508	1109461.8	435546.9231	418692.3077
14094253	11	2014H1	ES	24.4	-0.12	9	11.71	853432	1668508	1109461.8	435546.9231	418692.3077
14094254	11	2014H1	ES	24.4	-0.12	9	11.71	853432	1668508	1109461.8	435546.9231	418692.3077
14094255	11	2014H1	ES	24.4	-0.12	9	11.71	853432	1668508	1109461.8	435546.9231	418692.3077
14094256	11	2014H1	ES	24.4	-0.12	9	11.71	853432	1668508	1109461.8	435546.9231	418692.3077
14094257	11	2014H1	ES	24.4	-0.12	9	11.71	853432	1668508	1109461.8	435546.9231	418692.3077
14094258	11	2014H1	ES	24.4	-0.12	9	11.71	853432	1668508	1109461.8	435546.9231	418692.3077
14094259	11	2014H1	ES	24.4	-0.12	9	11.71	853432	1668508	1109461.8	435546.9231	418692.3077
14094260	11	2014H1	ES	24.4	-0.12	9	11.71	853432	1668508	1109461.8	435546.9231	418692.3077
14094261	11	2014H1	ES	24.4	-0.12	9	11.71	853432	1668508	1109461.8	435546.9231	418692.3077
14094262	11	2014H1	ES	24.4	-0.12	9	11.71	853432	1668508	1109461.8	435546.9231	418692.3077
14094263	11	2014H1	ES	24.4	-0.12	9	11.71	853432	1668508	1109461.8	435546.9231	418692.3077
14094264	11	2014H1	ES	24.4	-0.12	9	11.71	853432	1668508	1109461.8	435546.9231	418692.3077
14094265	11	2014H1	ES	24.4	-0.12	9	11.71	853432	1668508	1109461.8	435546.9231	418692.3077
14094266	11	2014H1	ES	24.4	-0.12	9	11.71	853432	1668508	1109461.8	435546.9231	418692.3077
14094267	11	2014H1	ES	24.4	-0.12	9	11.71	853432	1668508	1109461.8	435546.9231	418692.3077
14094268	11	2014H1	ES	24.4	-0.12	9	11.71	853432	1668508	1109461.8	435546.9231	418692.3077
14094269	11	2014H1	ES	24.4	-0.12	9	11.71	853432	1668508	1109461.8	435546.9231	418692.3077
14094270	11	2014H1	ES	24.4	-0.12	9	11.71	853432	1668508	1109461.8	435546.9231	418692.3077
14094271	11	2014H1	ES	24.4	-0.12	9	11.71	853432	1668508	1109461.8	435546.9231	418692.3077
14094272	11	2014H1	ES	24.4	-0.12	9	11.71	853432	1668508	1109461.8	435546.9231	418692.3077
14094273	11	2014H1	ES	24.4	-0.12	9	11.71	853432	1668508	1109461.8	435546.9231	418692.3077
14094274	11	2014H1	ES	24.4	-0.12	9	11.71	853432	1668508	1109461.8	435546.9231	418692.3077
14094275	11	2014H1	ES	24.4	-0.12	9	11.71	853432	1668508	1109461.8	435546.9231	418692.3077
14094276	11	2014H1	ES	24.4	-0.12	9	11.71	853432	1668508	1109461.8	435546.9231	418692.3077
14094277	11	2014H1	ES	24.4	-0.12	9	11.71	853432	1668508	1109461.8	435546.9231	418692.3077
14094278	11	2014H1	ES	24.4	-0.12	9	11.71	853432	1668508	1109461.8	435546.9231	418692.3077
14094279	11	2014H1	ES	24.4	-0.12	9	11.71	853432	1668508	1109461.8	435546.9231	418692.3077
14094280	11	2014H1	ES	24.4	-0.12	9	11.71	853432	1668508	1109461.8	435546.9231	418692.3077
14094281	11	2014H1	ES	24.4	-0.12	9	11.71	853432	1668508	1109461.8	435546.9231	418692.3077
14094282	11	2014H1	ES	24.4	-0.12	9	11.71	853432	1668508	1109461.8	435546.9231	418692.3077
14094283	11	2014H1	ES	24.4	-0.12	9	11.71	853432	1668508	1109461.8	435546.9231	418692.3077
14094284	11	2014H1	ES	24.4	-0.12	9	11.71	853432	1668508	1109461.8	435546.9231	418692.3077
14094285	11	2014H1	ES	24.4	-0.12	9	11.71	853432	1668508	1109461.8	435546.9231	418692.3077
14094286	11	2014H1	ES	24.4	-0.12	9	11.71	853432	1668508	1109461.8	435546.9231	418692.3077
14094287	11	2014H1	ES	24.4	-0.12	9	11.71	853432	1668508	1109461.8	435546.9231	418692.3077
14094288	11	2014H1	ES	24.4	-0.12	9	11.71	853432	1668508	1109461.8	435546.9231	418692.3077
14094289	11	2014H1	ES	24.4	-0.12	9	11.71	853432	1668508	1109461.8	435546.9231	418692.3077
14094290	11	2014H1	ES	24.4	-0.12	9	11.71	853432	1668508	1109461.8	435546.9231	418692.3077
14094291	11	2014H1	ES	24.4	-0.12	9	11.71	853432	1668508	1109461.8	435546.9231	418692.3077
14094292	11	2014H1	ES	24.4	-0.12	9	11.71	853432	1668508	1109461.8	435546.9231	418692.3077
14094293	11	2014H1	ES	24.4	-0.12	9	11.71	853432	1668508	1109461.8	435546.9231	418692.3077
14094294	11	2014H1	ES	24.4	-0.12	9	11.71	853432	1668508	1109461.8	435546.9231	418692.3077
14094295	11	2014H1	ES	24.4	-0.12	9	11.71	853432	1668508	1109461.8	435546.9231	418692.3077
14094296	11	2014H1	ES	24.4	-0.12	9	11.71	853432	1668508	1109461.8	435546.9231	418692.3077
14094297	11	2014H1	ES	24.4	-0.12	9	11.71	853432	1668508	1109461.8	435546.9231	418692.3077
14094298	11	2014H1	ES	24.4	-0.12	9	11.71	853432	1668508	1109461.8	435546.9231	418692.3077
14094299	11	2014H1	ES	24.4	-0.12	9	11.71	853432	1668508	1109461.8	435546.9231	418692.3077
14094300	11	2014H1	ES	24.4	-0.12	9	11.71	853432	1668508	1109461.8	435546.9231	418692.3077
14094301	11	2014H1	ES	24.4	-0.12	9	11.71	853432	1668508	1109461.8	435546.9231	418692.3077
14094302	11	2014H1	ES	24.4	-0.12	9	11.71	853432	1668508	1109461.8	435546.9231	418692.3077
14094303	11	2014H1	ES	24.4	-0.12	9	11.71	853432	1668508	1109461.8	435546.9231	418692.3077
14094304	11	2014H1	ES	24.4	-0.12	9	11.71	853432	1668508	1109461.8	435546.9231	418692.3077
14094305	11	2014H1	ES	24.4	-0.12	9	11.71	853432	1668508	1109461.8	435546.9231	418692.3077
14094306	11	2014H1	ES	24.4	-0.12	9	11.71	853432	1668508	1109461.8	435546.9231	418692.3077
14094307	11	2014H1	ES	24.4	-0.12	9	11.71	853432	1668508	1109461.8	435546.9231	418692.3077
14094308	11	2014H1	ES	24.4	-0.12	9	11.71	853432	1668508	1109461.8	435546.9231	418692.3077
14094309	11	2014H1	ES	24.4	-0.12	9	11.71	853432	1668508	1109461.8	435546.9231	418692.3077
14094310	11	2014H1	ES	24.4	-0.12	9	11.71	853432	1668508	1109461.8	435546.9231	418692.3077
14094311	11	2014H1	ES	24.4	-0.12	9	11.71	853432	1668508	1109461.8	435546.9231	418692.3077
14094312	11	2014H1	ES	24.4	-0.12	9	11.71	853432	1668508	1109461.8	435546.9231	418692.3077
14094313	11	2014H1	ES	24.4	-0.12	9	11.71	853432	1668508	1109461.8	435546.9231	418692.3077
14094314	11	2014H1	ES	24.4	-0.12	9	11.71	853432	1668508	1109461.8	435546.9231	418692.3077
14094315	11	2014H1	ES	24.4	-0.12	9	11.71	853432	1668508	1109461.8	435546.9231	418692.3077
14094316	11	2014H1	ES	24.4	-0.12	9	11.71	853432	1668508	1109461.8	435546.9231	418692.3077
14094317	11	2014H1	ES	24.4	-0.12	9	11.71	853432	1668508	1109461.8	435546.9231	418692.3077
14094318	11	2014H1	ES	24.4	-0.12	9	11.71	853432	1668508	1109461.8	435546.9231	418692.3077
14094319	11	2014H1	ES	24.4	-0.12	9	11.71	853432	1668508	1109461.8	435546.9231	418692.3077
14094320	11	2014H1	ES	24.4	-0.12	9	11.71	853432	1668508	1109461.8	435546.9231	418692.3077
14094321	11	2014H1	ES	24.4	-0.12	9	11.71	853432	1668508	1109461.8	435546.9231	418692.3077
14094322	11	2014H1	ES	24.4	-0.12	9	11.71	853432	1668508	1109461.8	435546.9231	418692.3077
14094323	11	2014H1	ES	24.4	-0.12	9	11.71	853432	1668508	1109461.8	435546.9231	418692.3077
14094324	11	2014H1	ES	24.4	-0.12	9	11.71	853432	1668508	1109461.8	435546.9231	418692.3077
14094325	11	2014H1	ES	24.4	-0.12	9	11.71	853432	1668508	1109461.8	435546.9231	418692.3077
14094326	11	2014H1	ES	24.4	-0.12	9	11.71	853432	1668508	1109461.8	435546.9231	418692.3077
14094327	11	2014H1	ES	24.4	-0.12	9	11.71	853432	1668508	1109461.8	435546.9231	418692.3077
14094328	11	2014H1	ES	24.4	-0.12	9	11.71	853432	1668508	1109461.8	435546.9231	418692.3077
14094329	11	2014H1	ES	24.4	-0.12	9	11.71	853432	1668508	1109461.8	435546.9231	418692.3077
14094330	11	2014H1	ES	24.4	-0.12	9	11.71	853432	1668508	1109461.8	435546.9231	418692.3077
14094331	11	2014H1	ES	24.4	-0.12	9	11.71	853432	1668508	1109461.8	435546.9231	418692.3077
14094332	11	2014H1	ES	24.4	-0.12	9	11.71	853432	1668508	1109461.8	435546.9231	418692.3077
14094333	11	2014H1	ES	24.4	-0.12	9	11.71	853432	1668508	1109461.8	435546.9231	418692.3077
14094334	11	2014H1	ES	24.4	-0.12	9	11.71	853432	1668508	1109461.8	435546.9231	418692.3077
14094335	11	2014H1	ES	24.4	-0.12	9	11.71	853432	1668508	1109461.8	435546.9231	418692.3077
14094336	11	2014H1	ES	24.4	-0.12	9	11.71	853432	1668508	1109461.8	435546.9231	418692.3077
14094337	11	2014H1	ES	24.4	-0.12	9	11.71	853432	1668508	1109461.8	435546.9231	418692.3077
14094338	11	2014H1	ES	24.4	-0.12	9	11.71	853432	1668508	1109461.8	435546.9231	418692.3077
14094339	11	2014H1	ES	24.4	-0.12	9	11.71	853432	1668508	1109461.8	435546.9231	418692.3077
14094340	11	2014H1	ES	24.4	-0.12	9	11.71	853432	1668508	1109461.8	435546.9231	418692.3077
14094341	11	2014H1	ES	24.4	-0.12	9	11.71	853432	1668508	1109461.8	435546.9231	418692.3077
14094342	11	2014H1	ES	24.4	-0.12	9	11.71	853432	1668508	1109461.8	435546.9231	418692.3077
14094343	11	2014H1	ES	24.4	-0.12	9	11.71	853432	1668508	1109461.8	435546.9231	418692.3077
14094344	11	2014H1	ES	24.4	-0.12	9	11.71	853432	1668508	1109461.8	435546.9231	418692.3077
14094345	11	2014H1	ES	24.4	-0.12	9	11.71	853432	1668508	1109461.8	435546.9231	418692.3077
14094346	11	2014H1	ES	24.4	-0.12	9	11.71	853432	1668508	1109461.8	435546.9231	418692.3077
14094347	11	2014H1	ES	24.4	-0.12	9	11.71	853432	1668508	1109461.8	435546.9231	418692.3077
14094348	11	2014H1	ES	24.4	-0.12	9	11.71	853432	1668508	1109461.8	435546.9231	418692.3077
14094349	11	2014H1	ES	24.4	-0.12	9	11.71	853432	1668508	1109461.8	435546.9231	418692.3077
14094350	11	2014H1	ES	24.4	-0.12	9	11.71	853432	1668508	1109461.8	435546.9231	418692.3077
14094351	11	2014H1	ES	24.4	-0.12	9	11.71	853432	1668508	1109461.8	435546.9231	418692.3077
14094352	11	2014H1	ES	24.4	-0.12	9	11.71	853432	1668508	1109461.8	435546.9231	418692.3077
14094353	11	2014H1	ES	24.4	-0.12	9	11.71	853432	1668508	1109461.8	435546.9231	418692.3077
14094354	11	2014H1	ES	24.4	-0.12	9	11.71	853432	1668508	1109461.8	435546.9231	418692.3077
14094355	11	2014H1	ES	24.4	-0.12	9	11.71	853432	1668508	1109461.8	435546.9231	418692.3077
14094356	11	2014H1	ES	24.4	-0.12	9	11.71	853432	1668508	1109461.8	435546.9231	418692.3077
14094357	11	2014H1	ES	24.4	-0.12	9	11.71	853432	1668508	1109461.8	435546.9231	418692.3077
14094358	11	2014H1	ES	24.4	-0.12	9	11.71	853432	1668508	1109461.8	435546.9231	418692.3077
14094359	11	2014H1	ES	24.4	-0.12	9	11.71	853432	1668508	1109461.8	435546.9231	418692.3077
14094360	11	2014H1	ES	24.4	-0.12	9	11.71	853432	1668508	1109461.8	435546.9231	418692.3077
14094361	11	2014H1	ES	24.4	-0.12	9	11.71	853432	1668508	1109461.8	435546.9231	418692.3077
14094362	11	2014H1	ES	24.4	-0.12	9	11.71	853432	1668508	1109461.8	435546.9231	418692.3077
14094363	11	2014H1	ES	24.4	-0.12	9	11.71	853432	1668508	1109461.8	435546.9231	418692.3077
14094364	11	2014H1	ES	24.4	-0.12	9	11.71	853432	1668508	1109461.8	435546.9231	418692.3077
14094365	11	2014H1	ES	24.4	-0.12	9	11.71	853432	1668508	1109461.8	435546.9231	418692.3077
14094366	11	2014H1	ES	24.4	-0.12	9	11.71	853432	1668508	1109461.8	435546.9231	418692.3077
14094367	11	2014H1	ES	24.4	-0.12	9	11.71	853432	1668508	1109461.8	435546.9231	418692.3077
14094368	11	2014H1	ES	24.4	-0.12	9	11.71	853432	1668508	1109461.8	435546.9231	418692.3077
14094369	11	2014H1	ES	24.4	-0.12	9	11.71	853432	1668508	1109461.8	435546.9231	418692.3077
14094370	11	2014H1	ES	24.4	-0.12	9	11.71	853432	1668508	1109461.8	435546.9231	418692.3077
14094371	11	2014H1	ES	24.4	-0.12	9	11.71	853432	1668508	1109461.8	435546.9231	418692.3077
14094372	11	2014H1	ES	24.4	-0.12	9	11.71	853432	1668508	1109461.8	435546.9231	418692.3077
14094373	11	2014H1	ES	24.4	-0.12	9	11.71	853432	1668508	1109461.8	435546.9231	418692.3077
14094374	11	2014H1	ES	24.4	-0.12	9	11.71	853432	1668508	1109461.8	435546.9231	418692.3077
14094375	11	2014H1	ES	24.4	-0.12	9	11.71	853432	1668508	1109461.8	435546.9231	418692.3077
14094376	11	2014H1	ES	24.4	-0.12	9	11.71	853432	1668508	1109461.8	435546.9231	418692.3077
14094377	11	2014H1	ES	24.4	-0.12	9	11.71	853432	1668508	1109461.8	435546.9231	418692.3077
14094378	11	2014H1	ES	24.4	-0.12	9	11.71	853432	1668508	1109461.8	435546.9231	418692.3077
14094379	11	2014H1	ES	24.4	-0.12	9	11.71	853432	1668508	1109461.8	435546.9231	418692.3077
14094380	11	2014H1	ES	24.4	-0.12	9	11.71	853432	1668508	1109461.8	435546.9231	418692.3077
14094381	11	2014H1	ES	24.4	-0.12	9	11.71	853432	1668508	1109461.8	435546.9231	418692.3077
14094382	11	2014H1	ES	24.4	-0.12	9	11.71	853432	1668508	1109461.8	435546.9231	418692.3077
14094383	11	2014H1	ES	24.4	-0.12	9	11.71	853432	1668508	1109461.8	435546.9231	418692.3077
14094384	11	2014H1	ES	24.4	-0.12	9	11.71	853432	1668508	1109461.8	435546.9231	418692.3077
14094385	11	2014H1	ES	24.4	-0.12	9	11.71	853432	1668508	1109461.8	435546.9231	418692.3077
14094386	11	2014H1	ES	24.4	-0.12	9	11.71	853432	1668508	1109461.8	435546.9231	418692.3077
14094387	11	2014H1	ES	24.4	-0.12	9	11.71	853432	1668508	1109461.8	435546.9231	418692.3077
14094388	11	2014H1	ES	24.4	-0.12	9	11.71	853432	1668508	1109461.8	435546.9231	418692.3077
14094389	11	2014H1	ES	24.4	-0.12	9	11.71	853432	1668508	1109461.8	435546.9231	418692.3077
14094390	11	2014H1	ES	24.4	-0.12	9	11.71	853432	1668508	1109461.8	435546.9231	418692.3077
14094391	11	2014H1	ES	24.4	-0.12	9	11.71	853432	1668508	1109461.8	435546.9231	418692.3077
14094392	11	2014H1	ES	24.4	-0.12	9	11.71	853432	1668508	1109461.8	435546.9231	418692.3077
14094393	11	2014H1	ES	24.4	-0.12	9	11.71	853432	1668508	1109461.8	435546.9231	418692.3077
14094394	11	2014H1	ES	24.4	-0.12	9	11.71	853432	1668508	1109461.8	435546.9231	418692.3077
14094395	11	2014H1	ES	24.4	-0.12	9	11.71	853432	1668508	1109461.8	435546.9231	418692.3077
14094396	11	2014H1	ES	24.4	-0.12	9	11.71	853432	1668508	1109461.8	435546.9231	418692.3077
14094397	11	2014H1	ES	24.4	-0.12	9	11.71	853432	1668508	1109461.8	435546.9231	418692.3077
14094398	11	2014H1	ES	24.4	-0.12	9	11.71	853432	1668508	1109461.8	435546.9231	418692.3077
14094399	11	2014H1	ES	24.4	-0.12	9	11.71	853432	1668508	1109461.8	435546.9231	418692.3077
14094400	11	2014H1	ES	24.4	-0.12	9	11.71	853432	1668508	1109461.8	435546.9231	418692.3077
14094401	11	2014H1	ES	24.4	-0.12	9	11.71	853432	1668508	1109461.8	435546.9231	418692.3077
14094402	11	2014H1	ES	24.4	-0.12	9	11.71	853432	1668508	1109461.8	435546.9231	418692.3077
14094403	11	2014H1	ES	24.4	-0.12	9	11.71	853432	1668508	1109461.8	435546.9231	418692.3077
14094404	11	2014H1	ES	24.4	-0.12	9	11.71	853432	1668508	1109461.8	435546.9231	418692.3077
14094405	11	2014H1	ES	24.4	-0.12	9	11.71	853432	1668508	1109461.8	435546.9231	418692.3077
14094406	11	2014H1	ES	24.4	-0.12	9	11.71	853432	1668508	1109461.8	435546.9231	418692.3077
14094407	11	2014H1	ES	24.4	-0.12	9	11.71	853432	1668508	1109461.8	435546.9231	418692.3077
14094408	11	2014H1	ES	24.4	-0.12	9	11.71	853432	1668508	1109461.8	435546.9231	418692.3077
14094409	11	2014H1	ES	24.4	-0.12	9	11.71	853432	1668508	1109461.8	435546.9231	418692.3077
14094410	11	2014H1	ES	24.4	-0.12	9	11.71	853432	1668508	1109461.8	435546.9231	418692.3077
14094411	11	2014H1	ES	24.4	-0.12	9	11.71	853432	1668508	1109461.8	435546.9231	418692.3077
14094412	11	2014H1	ES	24.4	-0.12	9	11.71	853432	1668508	1109461.8	435546.9231	418692.3077
14094413	11	2014H1	ES	24.4	-0.12	9	11.71	853432	1668508	1109461.8	435546.9231	418692.3077
14094414	11	2014H1	ES	24.4	-0.12	9	11.71	853432	1668508	1109461.8	435546.9231	418692.3077
14094415	11	2014H1	ES	24.4	-0.12	9	11.71	853432	1668508	1109461.8	435546.9231	418692.3077
14094416	11	2014H1	ES	24.4	-0.12	9	11.71	853432	1668508	1109461.8	435546.9231	418692.3077
14094417	11	2014H1	ES	24.4	-0.12	9	11.71	853432	1668508	1109461.8	435546.9231	418692.3077
14094418	11	2014H1	ES	24.4	-0.12	9	11.71	853432	1668508	1109461.8	435546.9231	418692.3077
14094419	11	2014H1	ES	24.4	-0.12	9	11.71	853432	1668508	1109461.8	435546.9231	418692.3077
14094420	11	2014H1	ES	24.4	-0.12	9	11.71	853432	1668508	1109461.8	435546.9231	418692.3077
14094421	11	2014H1	ES	24.4	-0.12	9	11.71	853432	1668508	1109461.8	435546.9231	418692.3077
14094422	11	2014H1	ES	24.4	-0.12	9	11.71	853432	1668508	1109461.8	435546.9231	418692.3077
14094423	11	2014H1	ES	24.4	-0.12	9	11.71	853432	1668508	1109461.8	435546.9231	418692.3077
14094424	11	2014H1	ES	24.4	-0.12	9	11.71	853432	1668508	1109461.8	435546.9231	418692.3077
14094425	11	2014H1	ES	24.4	-0.12	9	11.71	853432	1668508	1109461.8	435546.9231	418692.3077
14094426	11	2014H1	ES	24.4	-0.12	9	11.71	853432	1668508	1109461.8	435546.9231	418692.3077
14094427	11	2014H1	ES	24.4	-0.12	9	11.71	853432	1668508	1109461.8	435546.9231	418692.3077
14094428	11	2014H1	ES	24.4	-0.12	9	11.71	853432	1668508	1109461.8	435546.9231	418692.3077
14094429	11	2014H1	ES	24.4	-0.12	9	11.71	853432	1668508	1109461.8	435546.9231	418692.3077
14094430	11	2014H1	ES	24.4	-0.12	9	11.71	853432	1668508	1109461.8	435546.9231	418692.3077
14094431	11	2014H1	ES	24.4	-0.12	9	11.71	853432	1668508	1109461.8	435546.9231	418692.3077
14094432	11	2014H1	ES	24.4	-0.12	9	11.71	853432	1668508	1109461.8	435546.9231	418692.3077
14094433	11	2014H1	ES	24.4	-0.12	9	11.71	853432	1668508	1109461.8	435546.9231	418692.3077
14094434	11	2014H1	ES	24.4	-0.12	9	11.71	853432	1668508	1109461.8	435546.9231	418692.3077
14094435	11	2014H1	ES	24.4	-0.12	9	11.71	853432	1668508	1109461.8	435546.9231	418692.3077
14094436	11	2014H1	ES	24.4	-0.12	9	11.71	853432	1668508	1109461.8	435546.9231	418692.3077
14094437	11	2014H1	ES	24.4	-0.12	9	11.71	853432	1668508	1109461.8	435546.9231	418692.3077
14094438	11	2014H1	ES	24.4	-0.12	9	11.71	853432	1668508	1109461.8	435546.9231	418692.3077
14094439	11	2014H1	ES	24.4	-0.12	9	11.71	853432	1668508	1109461.8	435546.9231	418692.3077
14094440	11	2014H1	ES	24.4	-0.12	9	11.71	853432	1668508	1109461.8	435546.9231	418692.3077
14094441	11	2014H1	ES	24.4	-0.12	9	11.71	853432	1668508	1109461.8	435546.9231	418692.3077
14094442	11	2014H1	ES	24.4	-0.12	9	11.71	853432	1668508	1109461.8	435546.9231	418692.3077
14094443	11	2014H1	ES	24.4	-0.12	9	11.71	853432	1668508	1109461.8	435546.9231	418692.3077
14094444	11	2014H1	ES	24.4	-0.12	9	11.71	853432	1668508	1109461.8	435546.9231	418692.3077
14094445	11	2014H1	ES	24.4	-0.12	9	11.71	853432	1668508	1109461.8	435546.9231	418692.3077
14094446	11	2014H1	ES	24.4	-0.12	9	11.71	853432	1668508	1109461.8	435546.9231	418692.3077
14094447	11	2014H1	ES	24.4	-0.12	9	11.71	853432	1668508	1109461.8	435546.9231	418692.3077
14094448	11	2014H1	ES	24.4	-0.12	9	11.71	853432	1668508	1109461.8	435546.9231	418692.3077
14094449	11	2014H1	ES	24.4	-0.12	9	11.71	853432	1668508	1109461.8	435546.9231	418692.3077
14094450	11	2014H1	ES	24.4	-0.12	9	11.71	853432	1668508	1109461.8	435546.9231	418692.3077
14094451	11	2014H1	ES	24.4	-0.12	9	11.71	853432	1668508	1109461.8	435546.9231	418692.3077
14094452	11	2014H1	ES	24.4	-0.12	9	11.71	853432	1668508	1109461.8	435546.9231	418692.3077
14094453	11	2014H1	ES	24.4	-0.12	9	11.71	853432	1668508	1109461.8	435546.9231	418692.3077
14094454	11	2014H1	ES	24.4	-0.12	9	11.71	853432	1668508	1109461.8	435546.9231	418692.3077
14094455	11	2014H1	ES	24.4	-0.12	9	11.71	853432	1668508	1109461.8	435546.9231	418692.3077
14094456	11	2014H1	ES	24.4	-0.12	9	11.71	853432	1668508	1109461.8	435546.9231	418692.3077
14094457	11	2014H1	ES	24.4	-0.12	9	11.71	853432	1668508	1109461.8	435546.9231	418692.3077
14094458	11	2014H1	ES	24.4	-0.12	9	11.71	853432	1668508	1109461.8	435546.9231	418692.3077
14094459	11	2014H1	ES	24.4	-0.12	9	11.71	853432	1668508	1109461.8	435546.9231	418692.3077
14094460	11	2014H1	ES	24.4	-0.12	9	11.71	853432	1668508	1109461.8	435546.9231	418692.3077
14094461	11	2014H1	ES	24.4	-0.12	9	11.71	853432	1668508	1109461.8	435546.9231	418692.3077
14094462	11	2014H1	ES	24.4	-0.12	9	11.71	853432	1668508	1109461.8	435546.9231	418692.3077
14094463	11	2014H1	ES	24.4	-0.12	9	11.71	853432	1668508	1109461.8	435546.9231	418692.3077
14094464	11	2014H1	ES	24.4	-0.12	9	11.71	853432	1668508	1109461.8	435546.9231	418692.3077
14094465	11	2014H1	ES	24.4	-0.12	9	11.71	853432	1668508	1109461.8	435546.9231	418692.3077
14094466	11	2014H1	ES	24.4	-0.12	9	11.71	853432	1668508	1109461.8	435546.9231	418692.3077
14094467	11	2014H1	ES	24.4	-0.12	9	11.71	853432	1668508	1109461.8	435546.9231	418692.3077
14094468	11	2014H1	ES	24.4	-0.12	9	11.71	853432	1668508	1109461.8	435546.9231	418692.3077
14094469	11	2014H1	ES	24.4	-0.12	9	11.71	853432	1668508	1109461.8	435546.9231	418692.3077
14094470	11	2014H1	ES	24.4	-0.12	9	11.71	853432	1668508	1109461.8	435546.9231	418692.3077
14094471	11	2014H1	ES	24.4	-0.12	9	11.71	853432	1668508	1109461.8	435546.9231	418692.3077
14094472	11	2014H1	ES	24.4	-0.12	9	11.71	853432	1668508	1109461.8	435546.9231	418692.3077
14094473	11	2014H1	ES	24.4	-0.12	9	11.71	853432	1668508	1109461.8	435546.9231	418692.3077
14094474	11	2014H1	ES	24.4	-0.12	9	11.71	853432	1668508	1109461.8	435546.9231	418692.3077
14094475	11	2014H1	ES	24.4	-0.12	9	11.71	853432	1668508	1109461.8	435546.9231	418692.3077
14094476	11	2014H1	ES	24.4	-0.12	9	11.71	853432	1668508	1109461.8	435546.9231	418692.3077
14094477	11	2014H1	ES	24.4	-0.12	9	11.71	853432	1668508	1109461.8	435546.9231	418692.3077
14094478	11	2014H1	ES	24.4	-0.12	9	11.71	853432	1668508	1109461.8	435546.9231	418692.3077
14094479	11	2014H1	ES	24.4	-0.12	9	11.71	853432	1668508	1109461.8	435546.9231	418692.3077
14094480	11	2014H1	ES	24.4	-0.12	9	11.71	853432	1668508	1109461.8	435546.9231	418692.3077
14094481	11	2014H1	ES	24.4	-0.12	9	11.71	853432	1668508	1109461.8	435546.9231	418692.3077
14094482	11	2014H1	ES	24.4	-0.12	9	11.71	853432	1668508	1109461.8	435546.9231	418692.3077
14094483	11	2014H1	ES	24.4	-0.12	9	11.71	853432	1668508	1109461.8	435546.9231	418692.3077
14094484	11	2014H1	ES	24.4	-0.12	9	11.71	853432	1668508	1109461.8	435546.9231	418692.3077
14094485	11	2014H1	ES	24.4	-0.12	9	11.71	853432	1668508	1109461.8	435546.9231	418692.3077
14094486	11	2014H1	ES	24.4	-0.12	9	11.71	853432	1668508	1109461.8	435546.9231	418692.3077
14094487	11	2014H1	ES	24.4	-0.12	9	11.71	853432	1668508	1109461.8	435546.9231	418692.3077
14094488	11	2014H1	ES	24.4	-0.12	9	11.71	853432	1668508	1109461.8	435546.9231	418692.3077
14094489	11	2014H1	ES	24.4	-0.12	9	11.71	853432	1668508	1109461.8	435546.9231	418692.3077
14094490	11	2014H1	ES	24.4	-0.12	9	11.71	853432	1668508	1109461.8	435546.9231	418692.3077
14094491	11	2014H1	ES	24.4	-0.12	9	11.71	853432	1668508	1109461.8	435546.9231	418692.3077
14094492	11	2014H1	ES	24.4	-0.12	9	11.71	853432	1668508	1109461.8	435546.9231	418692.3077
14094493	11	2014H1	ES	24.4	-0.12	9	11.71	853432	1668508	1109461.8	435546.9231	418692.3077
14094494	11	2014H1	ES	24.4	-0.12	9	11.71	853432	1668508	1109461.8	435546.9231	418692.3077
14094495	11	2014H1	ES	24.4	-0.12	9	11.71	853432	1668508	1109461.8	435546.9231	418692.3077
14094496	11	2014H1	ES	24.4	-0.12	9	11.71	853432	1668508	1109461.8	435546.9231	418692.3077
14094497	11	2014H1	ES	24.4	-0.12	9	11.71	853432	1668508	1109461.8	435546.9231	418692.3077
14094498	11	2014H1	ES	24.4	-0.12	9	11.71	853432	1668508	1109461.8	435546.9231	418692.3077
14094499	11	2014H1	ES	24.4	-0.12	9	11.71	853432	1668508	1109461.8	435546.9231	418692.3077
14094500	11	2014H1	ES	24.4	-0.12	9	11.71	853432	1668508	1109461.8	435546.9231	418692.3077
14094501	11	2014H1	ES	24.4	-0.12	9	11.71	853432	1668508	1109461.8	435546.9231	418692.3077
14094502	11	2014H1	ES	24.4	-0.12	9	11.71	853432	1668508	1109461.8	435546.9231	418692.3077
14094503	11	2014H1	ES	24.4	-0.12	9	11.71	853432	1668508	1109461.8	435546.9231	418692.3077
14094504	11	2014H1	ES	24.4	-0.12	9	11.71	853432	1668508	1109461.8	435546.9231	418692.3077
14094505	11	2014H1	ES	24.4	-0.12	9	11.71	853432	1668508	1109461.8	435546.9231	418692.3077
14094506	11	2014H1	ES	24.4	-0.12	9	11.71	853432	1668508	1109461.8	435546.9231	418692.3077
14094507	11	2014H1	ES	24.4	-0.12	9	11.71	853432	1668508	1109461.8	435546.9231	418692.3077
14094508	11	2014H1	ES	24.4	-0.12	9	11.71	853432	1668508	1109461.8	435546.9231	418692.3077
14094509	11	2014H1	ES	24.4	-0.12	9	11.71	853432	1668508	1109461.8	435546.9231	418692.3077
14094510	11	2014H1	ES	24.4	-0.12	9	11.71	853432	1668508	1109461.8	435546.9231	418692.3077
14094511	11	2014H1	ES	24.4	-0.12	9	11.71	853432	1668508	1109461.8	435546.9231	418692.3077
14094512	11	2014H1	ES	24.4	-0.12	9	11.71	853432	1668508	1109461.8	435546.9231	418692.3077
14094513	11	2014H1	ES	24.4	-0.12	9	11.71	853432	1668508	1109461.8	435546.9231	418692.3077
14094514	11	2014H1	ES	24.4	-0.12	9	11.71	853432	1668508	1109461.8	435546.9231	418692.3077
14094515	11	2014H1	ES	24.4	-0.12	9	11.71	853432	1668508	1109461.8	435546.9231	418692.3077
14094516	11	2014H1	ES	24.4	-0.12	9	11.71	853432	1668508	1109461.8	435546.9231	418692.3077
14094517	11	2014H1	ES	24.4	-0.12	9	11.71	853432	1668508	1109461.8	435546.9231	418692.3077
14094518	11	2014H1	ES	24.4	-0.12	9	11.71	853432	1668508	1109461.8	435546.9231	418692.3077
14094519	11	2014H1	ES	24.4	-0.12	9	11.71	853432	1668508	1109461.8	435546.9231	418692.3077
14094520	11	2014H1	ES	24.4	-0.12	9	11.71	853432	1668508	1109461.8	435546.9231	418692.3077
14094521	11	2014H1	ES	24.4	-0.12	9	11.71	853432	1668508	1109461.8	435546.9231	418692.3077
14094522	11	2014H1	ES	24.4	-0.12	9	11.71	853432	1668508	1109461.8	435546.9231	418692.3077
14094523	11	2014H1	ES	24.4	-0.12	9	11.71	853432	1668508	1109461.8	435546.9231	418692.3077
14094524	11	2014H1	ES	24.4	-0.12	9	11.71	853432	1668508	1109461.8	435546.9231	418692.3077
14094525	11	2014H1	ES	24.4	-0.12	9	11.71	853432	1668508	1109461.8	435546.9231	418692.3077
14094526	11	2014H1	ES	24.4	-0.12	9	11.71	853432	1668508	1109461.8	435546.9231	418692.3077
14094527	11	2014H1	ES	24.4	-0.12	9	11.71	853432	1668508	1109461.8	435546.9231	418692.3077
14094528	11	2014H1	ES	24.4	-0.12	9	11.71	853432	1668508	1109461.8	435546.9231	418692.3077
14094529	11	2014H1	ES	24.4	-0.12	9	11.71	853432	1668508	1109461.8	435546.9231	418692.3077
14094530	11	2014H1	ES	24.4	-0.12	9	11.71	853432	1668508	1109461.8	435546.9231	418692.3077
14094531	11	2014H1	ES	24.4	-0.12	9	11.71	853432	1668508	1109461.8	435546.9231	418692.3077
14094532	11	2014H1	ES	24.4	-0.12	9	11.71	853432	1668508	1109461.8	435546.9231	418692.3077
14094533	11	2014H1	ES	24.4	-0.12	9	11.71	853432	1668508	1109461.8	435546.9231	418692.3077
14094534	11	2014H1	ES	24.4	-0.12	9	11.71	853432	1668508	1109461.8	435546.9231	418692.3077
14094535	11	2014H1	ES	24.4	-0.12	9	11.71	853432	1668508	1109461.8	435546.9231	418692.3077
14094536	11	2014H1	ES	24.4	-0.12	9	11.71	853432	1668508	1109461.8	435546.9231	418692.3077
14094537	11	2014H1	ES	24.4	-0.12	9	11.71	853432	1668508	1109461.8	435546.9231	418692.3077
14094538	11	2014H1	ES	24.4	-0.12	9	11.71	853432	1668508	1109461.8	435546.9231	418692.3077
14094539	11	2014H1	ES	24.4	-0.12	9	11.71	853432	1668508	1109461.8	435546.9231	418692.3077
14094540	11	2014H1	ES	24.4	-0.12	9	11.71	853432	1668508	1109461.8	435546.9231	418692.3077
14094541	11	2014H1	ES	24.4	-0.12	9	11.71	853432	1668508	1109461.8	435546.9231	418692.3077
14094542	11	2014H1	ES	24.4	-0.12	9	11.71	853432	1668508	1109461.8	435546.9231	418692.3077
14094543	11	2014H1	ES	24.4	-0.12	9	11.71	853432	1668508	1109461.8	435546.9231	418692.3077
14094544	11	2014H1	ES	24.4	-0.12	9	11.71	853432	1668508	1109461.8	435546.9231	418692.3077
14094545	11	2014H1	ES	24.4	-0.12	9	11.71	853432	1668508	1109461.8	435546.9231	418692.3077
14094546	11	2014H1	ES	24.4	-0.12	9	11.71	853432	1668508	1109461.8	435546.9231	418692.3077
14094547	11	2014H1	ES	24.4	-0.12	9	11.71	853432	1668508	1109461.8	435546.9231	418692.3077
14094548	11	2014H1	ES	24.4	-0.12	9	11.71	853432	1668508	1109461.8	435546.9231	418692.3077
14094549	11	2014H1	ES	24.4	-0.12	9	11.71	853432	1668508	1109461.8	435546.9231	418692.3077
14094550	11	2014H1	ES	24.4	-0.12	9	11.71	853432	1668508	1109461.8	435546.9231	418692.3077
14094551	11	2014H1	ES	24.4	-0.12	9	11.71	853432	1668508	1109461.8	435546.9231	418692.3077
14094552	11	2014H1	ES	24.4	-0.12	9	11.71	853432	1668508	1109461.8	435546.9231	418692.3077
14094553	11	2014H1	ES	24.4	-0.12	9	11.71	853432	1668508	1109461.8	435546.9231	418692.3077
14094554	11	2014H1	ES	24.4	-0.12	9	11.71	853432	1668508	1109461.8	435546.9231	418692.3077
14094555	11	2014H1	ES	24.4	-0.12	9	11.71	853432	1668508	1109461.8	435546.9231	418692.3077
14094556	11	2014H1	ES	24.4	-0.12	9	11.71	853432	1668508	1109461.8	435546.9231	418692.3077
14094557	11	2014H1	ES	24.4	-0.12	9	11.71	853432	1668508	1109461.8	435546.9231	418692.3077
14094558	11	2014H1	ES	24.4	-0.12	9	11.71	853432	1668508	1109461.8	435546.9231	418692.3077
14094559	11	2014H1	ES	24.4	-0.12	9	11.71	853432	1668508	1109461.8	435546.9231	418692.3077
14094560	11	2014H1	ES	24.4	-0.12	9	11.71	853432	1668508	1109461.8	435546.9231	418692.3077
14094561	11	2014H1	ES	24.4	-0.12	9	11.71	853432	1668508	1109461.8	435546.9231	418692.3077
14094562	11	2014H1	ES	24.4	-0.12	9	11.71	853432	1668508	1109461.8	435546.9231	418692.3077
14094563	11	2014H1	ES	24.4	-0.12	9	11.71	853432	1668508	1109461.8	435546.9231	418692.3077
14094564	11	2014H1	ES	24.4	-0.12	9	11.71	853432	1668508	1109461.8	435546.9231	418692.3077
14094565	11	2014H1	ES	24.4	-0.12	9	11.71	853432	1668508	1109461.8	435546.9231	418692.3077
14094566	11	2014H1	ES	24.4	-0.12	9	11.71	853432	1668508	1109461.8	435546.9231	418692.3077
14094567	11	2014H1	ES	24.4	-0.12	9	11.71	853432	1668508	1109461.8	435546.9231	418692.3077
14094568	11	2014H1	ES	24.4	-0.12	9	11.71	853432	1668508	1109461.8	435546.9231	418692.3077
14094569	11	2014H1	ES	24.4	-0.12	9	11.71	853432	1668508	1109461.8	435546.9231	418692.3077
14094570	11	2014H1	ES	24.4	-0.12	9	11.71	853432	1668508	1109461.8	435546.9231	418692.3077
14094571	11	2014H1	ES	24.4	-0.12	9	11.71	853432	1668508	1109461.8	435546.9231	418692.3077
14094572	11	2014H1	ES	24.4	-0.12	9	11.71	853432	1668508	1109461.8	435546.9231	418692.3077
14094573	11	2014H1	ES	24.4	-0.12	9	11.71	853432	1668508	1109461.8	435546.9231	418692.3077
14094574	11	2014H1	ES	24.4	-0.12	9	11.71	853432	1668508	1109461.8	435546.9231	418692.3077
14094575	11	2014H1	ES	24.4	-0.12	9	11.71	853432	1668508	1109461.8	435546.9231	418692.3077
14094576	11	2014H1	ES	24.4	-0.12	9	11.71	853432	1668508	1109461.8	435546.9231	418692.3077
14094577	11	2014H1	ES	24.4	-0.12	9	11.71	853432	1668508	1109461.8	435546.9231	418692.3077
14094578	11	2014H1	ES	24.4	-0.12	9	11.71	853432	1668508	1109461.8	435546.9231	418692.3077
14094579	11	2014H1	ES	24.4	-0.12	9	11.71	853432	1668508	1109461.8	435546.9231	418692.3077
14094580	11	2014H1	ES	24.4	-0.12	9	11.71	853432	1668508	1109461.8	435546.9231	418692.3077
14094581	11	2014H1	ES	24.4	-0.12	9	11.71	853432	1668508	1109461.8	435546.9231	418692.3077
14094582	11	2014H1	ES	24.4	-0.12	9	11.71	853432	1668508	1109461.8	435546.9231	418692.3077
14094583	11	2014H1	ES	24.4	-0.12	9	11.71	853432	1668508	1109461.8	435546.9231	418692.3077
14094584	11	2014H1	ES	24.4	-0.12	9	11.71	853432	1668508	1109461.8	435546.9231	418692.3077
14094585	11	2014H1	ES	24.4	-0.12	9	11.71	853432	1668508	1109461.8	435546.9231	418692.3077
14094586	11	2014H1	ES	24.4	-0.12	9	11.71	853432	1668508	1109461.8	435546.9231	418692.3077
14094587	11	2014H1	ES	24.4	-0.12	9	11.71	853432	1668508	1109461.8	435546.9231	418692.3077
14094588	11	2014H1	ES	24.4	-0.12	9	11.71	853432	1668508	1109461.8	435546.9231	418692.3077
14094589	11	2014H1	ES	24.4	-0.12	9	11.71	853432	1668508	1109461.8	435546.9231	418692.3077
14094590	11	2014H1	ES	24.4	-0.12	9	11.71	853432	1668508	1109461.8	435546.9231	418692.3077
14094591	11	2014H1	ES	24.4	-0.12	9	11.71	853432	1668508	1109461.8	435546.9231	418692.3077
14094592	11	2014H1	ES	24.4	-0.12	9	11.71	853432	1668508	1109461.8	435546.9231	418692.3077
14094593	11	2014H1	ES	24.4	-0.12	9	11.71	853432	1668508	1109461.8	435546.9231	418692.3077
14094594	11	2014H1	ES	24.4	-0.12	9	11.71	853432	1668508	1109461.8	435546.9231	418692.3077
14094595	11	2014H1	ES	24.4	-0.12	9	11.71	853432	1668508	1109461.8	435546.9231	418692.3077
14094596	11	2014H1	ES	24.4	-0.12	9	11.71	853432	1668508	1109461.8	435546.9231	418692.3077
14094597	11	2014H1	ES	24.4	-0.12	9	11.71	853432	1668508	1109461.8	435546.9231	418692.3077
14094598	11	2014H1	ES	24.4	-0.12	9	11.71	853432	1668508	1109461.8	435546.9231	418692.3077
14094599	11	2014H1	ES	24.4	-0.12	9	11.71	853432	1668508	1109461.8	435546.9231	418692.3077
14094600	11	2014H1	ES	24.4	-0.12	9	11.71	853432	1668508	1109461.8	435546.9231	418692.3077
14094601	11	2014H1	ES	24.4	-0.12	9	11.71	853432	1668508	1109461.8	435546.9231	418692.3077
14094602	11	2014H1	ES	24.4	-0.12	9	11.71	853432	1668508	1109461.8	435546.9231	418692.3077
14094603	11	2014H1	ES	24.4	-0.12	9	11.71	853432	1668508	1109461.8	435546.9231	418692.3077
14094604	11	2014H1	ES	24.4	-0.12	9	11.71	853432	1668508	1109461.8	435546.9231	418692.3077
14094605	11	2014H1	ES	24.4	-0.12	9	11.71	853432	1668508	1109461.8	435546.9231	418692.3077
14094606	11	2014H1	ES	24.4	-0.12	9	11.71	853432	1668508	1109461.8	435546.9231	418692.3077
14094607	11	2014H1	ES	24.4	-0.12	9	11.71	853432	1668508	1109461.8	435546.9231	418692.3077
14094608	11	2014H1	ES	24.4	-0.12	9	11.71	853432	1668508	1109461.8	435546.9231	418692.3077
14094609	11	2014H1	ES	24.4	-0.12	9	11.71	853432	1668508	1109461.8	435546.9231	418692.3077
14094610	11	2014H1	ES	24.4	-0.12	9	11.71	853432	1668508	1109461.8	435546.9231	418692.3077
14094611	11	2014H1	ES	24.4	-0.12	9	11.71	853432	1668508	1109461.8	435546.9231	418692.3077
14094612	11	2014H1	ES	24.4	-0.12	9	11.71	853432	1668508	1109461.8	435546.9231	418692.3077
14094613	11	2014H1	ES	24.4	-0.12	9	11.71	853432	1668508	1109461.8	435546.9231	418692.3077
14094614	11	2014H1	ES	24.4	-0.12	9	11.71	853432	1668508	1109461.8	435546.9231	418692.3077
14094615	11	2014H1	ES	24.4	-0.12	9	11.71	853432	1668508	1109461.8	435546.9231	418692.3077
14094616	11	2014H1	ES	24.4	-0.12	9	11.71	853432	1668508	1109461.8	435546.9231	418692.3077
14094617	11	2014H1	ES	24.4	-0.12	9	11.71	853432	1668508	1109461.8	435546.9231	418692.3077
14094618	11	2014H1	ES	24.4	-0.12	9	11.71	853432	1668508	1109461.8	435546.9231	418692.3077
14094619	11	2014H1	ES	24.4	-0.12	9	11.71	853432	1668508	1109461.8	435546.9231	418692.3077
14094620	11	2014H1	ES	24.4	-0.12	9	11.71	853432	1668508	1109461.8	435546.9231	418692.3077
14094621	11	2014H1	ES	24.4	-0.12	9	11.71	853432	1668508	1109461.8	435546.9231	418692.3077
14094622	11	2014H1	ES	24.4	-0.12	9	11.71	853432	1668508	1109461.8	435546.9231	418692.3077
14094623	11	2014H1	ES	24.4	-0.12	9	11.71	853432	1668508	1109461.8	435546.9231	418692.3077
14094624	11	2014H1	ES	24.4	-0.12	9	11.71	853432	1668508	1109461.8	435546.9231	418692.3077
14094625	11	2014H1	ES	24.4	-0.12	9	11.71	853432	1668508	1109461.8	435546.9231	418692.3077
14094626	11	2014H1	ES	24.4	-0.12	9	11.71	853432	1668508	1109461.8	435546.9231	418692.3077
14094627	11	2014H1	ES	24.4	-0.12	9	11.71	853432	1668508	1109461.8	435546.9231	418692.3077
14094628	11	2014H1	ES	24.4	-0.12	9	11.71	853432	1668508	1109461.8	435546.9231	418692.3077
14094629	11	2014H1	ES	24.4	-0.12	9	11.71	853432	1668508	1109461.8	435546.9231	418692.3077
14094630	11	2014H1	ES	24.4	-0.12	9	11.71	853432	1668508	1109461.8	435546.9231	418692.3077
14094631	11	2014H1	ES	24.4	-0.12	9	11.71	853432	1668508	1109461.8	435546.9231	418692.3077
14094632	11	2014H1	ES	24.4	-0.12	9	11.71	853432	1668508	1109461.8	435546.9231	418692.3077
14094633	11	2014H1	ES	24.4	-0.12	9	11.71	853432	1668508	1109461.8	435546.9231	418692.3077
14094634	11	2014H1	ES	24.4	-0.12	9	11.71	853432	1668508	1109461.8	435546.9231	418692.3077
14094635	11	2014H1	ES	24.4	-0.12	9	11.71	853432	1668508	1109461.8	435546.9231	418692.3077
14094636	11	2014H1	ES	24.4	-0.12	9	11.71	853432	1668508	1109461.8	435546.9231	418692.3077
14094637	11	2014H1	ES	24.4	-0.12	9	11.71	853432	1668508	1109461.8	435546.9231	418692.3077
14094638	11	2014H1	ES	24.4	-0.12	9	11.71	853432	1668508	1109461.8	435546.9231	418692.3077
14094639	11	2014H1	ES	24.4	-0.12	9	11.71	853432	1668508	1109461.8	435546.9231	418692.3077
14094640	11	2014H1	ES	24.4	-0.12	9	11.71	853432	1668508	1109461.8	435546.9231	418692.3077
14094641	11	2014H1	ES	24.4	-0.12	9	11.71	853432	1668508	1109461.8	435546.9231	418692.3077
14094642	11	2014H1	ES	24.4	-0.12	9	11.71	853432	1668508	1109461.8	435546.9231	418692.3077
14094643	11	2014H1	ES	24.4	-0.12	9	11.71	853432	1668508	1109461.8	435546.9231	418692.3077
14094644	11	2014H1	ES	24.4	-0.12	9	11.71	853432	1668508	1109461.8	435546.9231	418692.3077
14094645	11	2014H1	ES	24.4	-0.12	9	11.71	853432	1668508	1109461.8	435546.9231	418692.3077
14094646	11	2014H1	ES	24.4	-0.12	9	11.71	853432	1668508	1109461.8	435546.9231	418692.3077
14094647	11	2014H1	ES	24.4	-0.12	9	11.71	853432	1668508	1109461.8	435546.9231	418692.3077
14094648	11	2014H1	ES	24.4	-0.12	9	11.71	853432	1668508	1109461.8	435546.9231	418692.3077
14094649	11	2014H1	ES	24.4	-0.12	9	11.71	853432	1668508	1109461.8	435546.9231	418692.3077
14094650	11	2014H1	ES	24.4	-0.12	9	11.71	853432	1668508	1109461.8	435546.9231	418692.3077
14094651	11	2014H1	ES	24.4	-0.12	9	11.71	853432	1668508	1109461.8	435546.9231	418692.3077
14094652	11	2014H1	ES	24.4	-0.12	9	11.71	853432	1668508	1109461.8	435546.9231	418692.3077
14094653	11	2014H1	ES	24.4	-0.12	9	11.71	853432	1668508	1109461.8	435546.9231	418692.3077
14094654	11	2014H1	ES	24.4	-0.12	9	11.71	853432	1668508	1109461.8	435546.9231	418692.3077
14094655	11	2014H1	ES	24.4	-0.12	9	11.71	853432	1668508	1109461.8	435546.9231	418692.3077
14094656	11	2014H1	ES	24.4	-0.12	9	11.71	853432	1668508	1109461.8	435546.9231	418692.3077
14094657	11	2014H1	ES	24.4	-0.12	9	11.71	853432	1668508	1109461.8	435546.9231	418692.3077
14094658	11	2014H1	ES	24.4	-0.12	9	11.71	853432	1668508	1109461.8	435546.9231	418692.3077
14094659	11	2014H1	ES	24.4	-0.12	9	11.71	853432	1668508	1109461.8	435546.9231	418692.3077
14094660	11	2014H1	ES	24.4	-0.12	9	11.71	853432	1668508	1109461.8	435546.9231	418692.3077
14094661	11	2014H1	ES	24.4	-0.12	9	11.71	853432	1668508	1109461.8	435546.9231	418692.3077
14094662	11	2014H1	ES	24.4	-0.12	9	11.71	853432	1668508	1109461.8	435546.9231	418692.3077
14094663	11	2014H1	ES	24.4	-0.12	9	11.71	853432	1668508	1109461.8	435546.9231	418692.3077
14094664	11	2014H1	ES	24.4	-0.12	9	11.71	853432	1668508	1109461.8	435546.9231	418692.3077
14094665	11	2014H1	ES	24.4	-0.12	9	11.71	853432	1668508	1109461.8	435546.9231	418692.3077
14094666	11	2014H1	ES	24.4	-0.12	9	11.71	853432	1668508	1109461.8	435546.9231	418692.3077
14094667	11	2014H1	ES	24.4	-0.12	9	11.71	853432	1668508	1109461.8	435546.9231	418692.3077
14094668	11	2014H1	ES	24.4	-0.12	9	11.71	853432	1668508	1109461.8	435546.9231	418692.3077
14094669	11	2014H1	ES	24.4	-0.12	9	11.71	853432	1668508	1109461.8	435546.9231	418692.3077
14094670	11	2014H1	ES	24.4	-0.12	9	11.71	853432	1668508	1109461.8	435546.9231	418692.3077
14094671	11	2014H1	ES	24.4	-0.12	9	11.71	853432	1668508	1109461.8	435546.9231	418692.3077
14094672	11	2014H1	ES	24.4	-0.12	9	11.71	853432	1668508	1109461.8	435546.9231	418692.3077
14094673	11	2014H1	ES	24.4	-0.12	9	11.71	853432	1668508	1109461.8	435546.9231	418692.3077
14094674	11	2014H1	ES	24.4	-0.12	9	11.71	853432	1668508	1109461.8	435546.9231	418692.3077
14094675	11	2014H1	ES	24.4	-0.12	9	11.71	853432	1668508	1109461.8	435546.9231	418692.3077
14094676	11	2014H1	ES	24.4	-0.12	9	11.71	853432	1668508	1109461.8	435546.9231	418692.3077
14094677	11	2014H1	ES	24.4	-0.12	9	11.71	853432	1668508	1109461.8	435546.9231	418692.3077
14094678	11	2014H1	ES	24.4	-0.12	9	11.71	853432	1668508	1109461.8	435546.9231	418692.3077
14094679	11	2014H1	ES	24.4	-0.12	9	11.71	853432	1668508	1109461.8	435546.9231	418692.3077
14094680	11	2014H1	ES	24.4	-0.12	9	11.71	853432	1668508	1109461.8	435546.9231	418692.3077
14094681	11	2014H1	ES	24.4	-0.12	9	11.71	853432	1668508	1109461.8	435546.9231	418692.3077
14094682	11	2014H1	ES	24.4	-0.12	9	11.71	853432	1668508	1109461.8	435546.9231	418692.3077
14094683	11	2014H1	ES	24.4	-0.12	9	11.71	853432	1668508	1109461.8	435546.9231	418692.3077
14094684	11	2014H1	ES	24.4	-0.12	9	11.71	853432	1668508	1109461.8	435546.9231	418692.3077
14094685	11	2014H1	ES	24.4	-0.12	9	11.71	853432	1668508	1109461.8	435546.9231	418692.3077
14094686	11	2014H1	ES	24.4	-0.12	9	11.71	853432	1668508	1109461.8	435546.9231	418692.3077
14094687	11	2014H1	ES	24.4	-0.12	9	11.71	853432	1668508	1109461.8	435546.9231	418692.3077
14094688	11	2014H1	ES	24.4	-0.12	9	11.71	853432	1668508	1109461.8	435546.9231	418692.3077
14094689	11	2014H1	ES	24.4	-0.12	9	11.71	853432	1668508	1109461.8	435546.9231	418692.3077
14094690	11	2014H1	ES	24.4	-0.12	9	11.71	853432	1668508	1109461.8	435546.9231	418692.3077
14094691	11	2014H1	ES	24.4	-0.12	9	11.71	853432	1668508	1109461.8	435546.9231	418692.3077
14094692	11	2014H1	ES	24.4	-0.12	9	11.71	853432	1668508	1109461.8	435546.9231	418692.3077
14094693	11	2014H1	ES	24.4	-0.12	9	11.71	853432	1668508	1109461.8	435546.9231	418692.3077
14094694	11	2014H1	ES	24.4	-0.12	9	11.71	853432	1668508	1109461.8	435546.9231	418692.3077
14094695	11	2014H1	ES	24.4	-0.12	9	11.71	853432	1668508	1109461.8	435546.9231	418692.3077
14094696	11	2014H1	ES	24.4	-0.12	9	11.71	853432	1668508	1109461.8	435546.9231	418692.3077
14094697	11	2014H1	ES	24.4	-0.12	9	11.71	853432	1668508	1109461.8	435546.9231	418692.3077
14094698	11	2014H1	ES	24.4	-0.12	9	11.71	853432	1668508	1109461.8	435546.9231	418692.3077
14094699	11	2014H1	ES	24.4	-0.12	9	11.71	853432	1668508	1109461.8	435546.9231	418692.3077
14094700	11	2014H1	ES	24.4	-0.12	9	11.71	853432	1668508	1109461.8	435546.9231	418692.3077
14094701	11	2014H1	ES	24.4	-0.12	9	11.71	853432	1668508	1109461.8	435546.9231	418692.3077
14094702	11	2014H1	ES	24.4	-0.12	9	11.71	853432	1668508	1109461.8	435546.9231	418692.3077
14094703	11	2014H1	ES	24.4	-0.12	9	11.71	853432	1668508	1109461.8	435546.9231	418692.3077
14094704	11	2014H1	ES	24.4	-0.12	9	11.71	853432	1668508	1109461.8	435546.9231	418692.3077
14094705	11	2014H1	ES	24.4	-0.12	9	11.71	853432	1668508	1109461.8	435546.9231	418692.3077
14094706	11	2014H1	ES	24.4	-0.12	9	11.71	853432	1668508	1109461.8	435546.9231	418692.3077
14094707	11	2014H1	ES	24.4	-0.12	9	11.71	853432	1668508	1109461.8	435546.9231	418692.3077
14094708	11	2014H1	ES	24.4	-0.12	9	11.71	853432	1668508	1109461.8	435546.9231	418692.3077
14094709	11	2014H1	ES	24.4	-0.12	9	11.71	853432	1668508	1109461.8	435546.9231	418692.3077
14094710	11	2014H1	ES	24.4	-0.12	9	11.71	853432	1668508	1109461.8	435546.9231	418692.3077
14094711	11	2014H1	ES	24.4	-0.12	9	11.71	853432	1668508	1109461.8	435546.9231	418692.3077
14094712	11	2014H1	ES	24.4	-0.12	9	11.71	853432	1668508	1109461.8	435546.9231	418692.3077
14094713	11	2014H1	ES	24.4	-0.12	9	11.71	853432	1668508	1109461.8	435546.9231	418692.3077
14094714	11	2014H1	ES	24.4	-0.12	9	11.71	853432	1668508	1109461.8	435546.9231	418692.3077
14094715	11	2014H1	ES	24.4	-0.12	9	11.71	853432	1668508	1109461.8	435546.9231	418692.3077
14094716	11	2014H1	ES	24.4	-0.12	9	11.71	853432	1668508	1109461.8	435546.9231	418692.3077
14094717	11	2014H1	ES	24.4	-0.12	9	11.71	853432	1668508	1109461.8	435546.9231	418692.3077
14094718	11	2014H1	ES	24.4	-0.12	9	11.71	853432	1668508	1109461.8	435546.9231	418692.3077
14094719	11	2014H1	ES	24.4	-0.12	9	11.71	853432	1668508	1109461.8	435546.9231	418692.3077
14094720	11	2014H1	ES	24.4	-0.12	9	11.71	853432	1668508	1109461.8	435546.9231	418692.3077
14094721	11	2014H1	ES	24.4	-0.12	9	11.71	853432	1668508	1109461.8	435546.9231	418692.3077
14094722	11	2014H1	ES	24.4	-0.12	9	11.71	853432	1668508	1109461.8	435546.9231	418692.3077
14094723	11	2014H1	ES	24.4	-0.12	9	11.71	853432	1668508	1109461.8	435546.9231	418692.3077
14094724	11	2014H1	ES	24.4	-0.12	9	11.71	853432	1668508	1109461.8	435546.9231	418692.3077
14094725	11	2014H1	ES	24.4	-0.12	9	11.71	853432	1668508	1109461.8	435546.9231	418692.3077
14094726	11	2014H1	ES	24.4	-0.12	9	11.71	853432	1668508	1109461.8	435546.9231	418692.3077
14094727	11	2014H1	ES	24.4	-0.12	9	11.71	853432	1668508	1109461.8	435546.9231	418692.3077
14094728	11	2014H1	ES	24.4	-0.12	9	11.71	853432	1668508	1109461.8	435546.9231	418692.3077
14094729	11	2014H1	ES	24.4	-0.12	9	11.71	853432	1668508	1109461.8	435546.9231	418692.3077
14094730	11	2014H1	ES	24.4	-0.12	9	11.71	853432	1668508	1109461.8	435546.9231	418692.3077
14094731	11	2014H1	ES	24.4	-0.12	9	11.71	853432	1668508	1109461.8	435546.9231	418692.3077
14094732	11	2014H1	ES	24.4	-0.12	9	11.71	853432	1668508	1109461.8	435546.9231	418692.3077
14094733	11	2014H1	ES	24.4	-0.12	9	11.71	853432	1668508	1109461.8	435546.9231	418692.3077
14094734	11	2014H1	ES	24.4	-0.12	9	11.71	853432	1668508	1109461.8	435546.9231	418692.3077
14094735	11	2014H1	ES	24.4	-0.12	9	11.71	853432	1668508	1109461.8	435546.9231	418692.3077
14094736	11	2014H1	ES	24.4	-0.12	9	11.71	853432	1668508	1109461.8	435546.9231	418692.3077
14094737	11	2014H1	ES	24.4	-0.12	9	11.71	853432	1668508	1109461.8	435546.9231	418692.3077
14094738	11	2014H1	ES	24.4	-0.12	9	11.71	853432	1668508	1109461.8	435546.9231	418692.3077
14094739	11	2014H1	ES	24.4	-0.12	9	11.71	853432	1668508	1109461.8	435546.9231	418692.3077
14094740	11	2014H1	ES	24.4	-0.12	9	11.71	853432	1668508	1109461.8	435546.9231	418692.3077
14094741	11	2014H1	ES	24.4	-0.12	9	11.71	853432	1668508	1109461.8	435546.9231	418692.3077
14094742	11	2014H1	ES	24.4	-0.12	9	11.71	853432	1668508	1109461.8	435546.9231	418692.3077
14094743	11	2014H1	ES	24.4	-0.12	9	11.71	853432	1668508	1109461.8	435546.9231	418692.3077
14094744	11	2014H1	ES	24.4	-0.12	9	11.71	853432	1668508	1109461.8	435546.9231	418692.3077
14094745	11	2014H1	ES	24.4	-0.12	9	11.71	853432	1668508	1109461.8	435546.9231	418692.3077
14094746	11	2014H1	ES	24.4	-0.12	9	11.71	853432	1668508	1109461.8	435546.9231	418692.3077
14094747	11	2014H1	ES	24.4	-0.12	9	11.71	853432	1668508	1109461.8	435546.9231	418692.3077
14094748	11	2014H1	ES	24.4	-0.12	9	11.71	853432	1668508	1109461.8	435546.9231	418692.3077
14094749	11	2014H1	ES	24.4	-0.12	9	11.71	853432	1668508	1109461.8	435546.9231	418692.3077
14094750	11	2014H1	ES	24.4	-0.12	9	11.71	853432	1668508	1109461.8	435546.9231	418692.3077
14094751	11	2014H1	ES	24.4	-0.12	9	11.71	853432	1668508	1109461.8	435546.9231	418692.3077
14094752	11	2014H1	ES	24.4	-0.12	9	11.71	853432	1668508	1109461.8	435546.9231	418692.3077
14094753	11	2014H1	ES	24.4	-0.12	9	11.71	853432	1668508	1109461.8	435546.9231	418692.3077
14094754	11	2014H1	ES	24.4	-0.12	9	11.71	853432	1668508	1109461.8	435546.9231	418692.3077
14094755	11	2014H1	ES	24.4	-0.12	9	11.71	853432	1668508	1109461.8	435546.9231	418692.3077
14094756	11	2014H1	ES	24.4	-0.12	9	11.71	853432	1668508	1109461.8	435546.9231	418692.3077
14094757	11	2014H1	ES	24.4	-0.12	9	11.71	853432	1668508	1109461.8	435546.9231	418692.3077
14094758	11	2014H1	ES	24.4	-0.12	9	11.71	853432	1668508	1109461.8	435546.9231	418692.3077
14094759	11	2014H1	ES	24.4	-0.12	9	11.71	853432	1668508	1109461.8	435546.9231	418692.3077
14094760	11	2014H1	ES	24.4	-0.12	9	11.71	853432	1668508	1109461.8	435546.9231	418692.3077
14094761	11	2014H1	ES	24.4	-0.12	9	11.71	853432	1668508	1109461.8	435546.9231	418692.3077
14094762	11	2014H1	ES	24.4	-0.12	9	11.71	853432	1668508	1109461.8	435546.9231	418692.3077
14094763	11	2014H1	ES	24.4	-0.12	9	11.71	853432	1668508	1109461.8	435546.9231	418692.3077
14094764	11	2014H1	ES	24.4	-0.12	9	11.71	853432	1668508	1109461.8	435546.9231	418692.3077
14094765	11	2014H1	ES	24.4	-0.12	9	11.71	853432	1668508	1109461.8	435546.9231	418692.3077
14094766	11	2014H1	ES	24.4	-0.12	9	11.71	853432	1668508	1109461.8	435546.9231	418692.3077
14094767	11	2014H1	ES	24.4	-0.12	9	11.71	853432	1668508	1109461.8	435546.9231	418692.3077
14094768	11	2014H1	ES	24.4	-0.12	9	11.71	853432	1668508	1109461.8	435546.9231	418692.3077
14094769	11	2014H1	ES	24.4	-0.12	9	11.71	853432	1668508	1109461.8	435546.9231	418692.3077
14094770	11	2014H1	ES	24.4	-0.12	9	11.71	853432	1668508	1109461.8	435546.9231	418692.3077
14094771	11	2014H1	ES	24.4	-0.12	9	11.71	853432	1668508	1109461.8	435546.9231	418692.3077
14094772	11	2014H1	ES	24.4	-0.12	9	11.71	853432	1668508	1109461.8	435546.9231	418692.3077
14094773	11	2014H1	ES	24.4	-0.12	9	11.71	853432	1668508	1109461.8	435546.9231	418692.3077
14094774	11	2014H1	ES	24.4	-0.12	9	11.71	853432	1668508	1109461.8	435546.9231	418692.3077
14094775	11	2014H1	ES	24.4	-0.12	9	11.71	853432	1668508	1109461.8	435546.9231	418692.3077
14094776	11	2014H1	ES	24.4	-0.12	9	11.71	853432	1668508	1109461.8	435546.9231	418692.3077
14094777	11	2014H1	ES	24.4	-0.12	9	11.71	853432	1668508	1109461.8	435546.9231	418692.3077
14094778	11	2014H1	ES	24.4	-0.12	9	11.71	853432	1668508	1109461.8	435546.9231	418692.3077
14094779	11	2014H1	ES	24.4	-0.12	9	11.71	853432	1668508	1109461.8	435546.9231	418692.3077
14094780	11	2014H1	ES	24.4	-0.12	9	11.71	853432	1668508	1109461.8	435546.9231	418692.3077
14094781	11	2014H1	ES	24.4	-0.12	9	11.71	853432	1668508	1109461.8	435546.9231	418692.3077
14094782	11	2014H1	ES	24.4	-0.12	9	11.71	853432	1668508	1109461.8	435546.9231	418692.3077
14094783	11	2014H1	ES	24.4	-0.12	9	11.71	853432	1668508	1109461.8	435546.9231	418692.3077
14094784	11	2014H1	ES	24.4	-0.12	9	11.71	853432	1668508	1109461.8	435546.9231	418692.3077
14094785	11	2014H1	ES	24.4	-0.12	9	11.71	853432	1668508	1109461.8	435546.9231	418692.3077
14094786	11	2014H1	ES	24.4	-0.12	9	11.71	853432	1668508	1109461.8	435546.9231	418692.3077
14094787	11	2014H1	ES	24.4	-0.12	9	11.71	853432	1668508	1109461.8	435546.9231	418692.3077
14094788	11	2014H1	ES	24.4	-0.12	9	11.71	853432	1668508	1109461.8	435546.9231	418692.3077
14094789	11	2014H1	ES	24.4	-0.12	9	11.71	853432	1668508	1109461.8	435546.9231	418692.3077
14094790	11	2014H1	ES	24.4	-0.12	9	11.71	853432	1668508	1109461.8	435546.9231	418692.3077
14094791	11	2014H1	ES	24.4	-0.12	9	11.71	853432	1668508	1109461.8	435546.9231	418692.3077
14094792	11	2014H1	ES	24.4	-0.12	9	11.71	853432	1668508	1109461.8	435546.9231	418692.3077
14094793	11	2014H1	ES	24.4	-0.12	9	11.71	853432	1668508	1109461.8	435546.9231	418692.3077
14094794	11	2014H1	ES	24.4	-0.12	9	11.71	853432	1668508	1109461.8	435546.9231	418692.3077
14094795	11	2014H1	ES	24.4	-0.12	9	11.71	853432	1668508	1109461.8	435546.9231	418692.3077
14094796	11	2014H1	ES	24.4	-0.12	9	11.71	853432	1668508	1109461.8	435546.9231	418692.3077
14094797	11	2014H1	ES	24.4	-0.12	9	11.71	853432	1668508	1109461.8	435546.9231	418692.3077
14094798	11	2014H1	ES	24.4	-0.12	9	11.71	853432	1668508	1109461.8	435546.9231	418692.3077
14094799	11	2014H1	ES	24.4	-0.12	9	11.71	853432	1668508	1109461.8	435546.9231	418692.3077
14094800	11	2014H1	ES	24.4	-0.12	9	11.71	853432	1668508	1109461.8	435546.9231	418692.3077
14094801	11	2014H1	ES	24.4	-0.12	9	11.71	853432	1668508	1109461.8	435546.9231	418692.3077
14094802	11	2014H1	ES	24.4	-0.12	9	11.71	853432	1668508	1109461.8	435546.9231	418692.3077
14094803	11	2014H1	ES	24.4	-0.12	9	11.71	853432	1668508	1109461.8	435546.9231	418692.3077
14094804	11	2014H1	ES	24.4	-0.12	9	11.71	853432	1668508	1109461.8	435546.9231	418692.3077
14094805	11	2014H1	ES	24.4	-0.12	9	11.71	853432	1668508	1109461.8	435546.9231	418692.3077
14094806	11	2014H1	ES	24.4	-0.12	9	11.71	853432	1668508	1109461.8	435546.9231	418692.3077
14094807	11	2014H1	ES	24.4	-0.12	9	11.71	853432	1668508	1109461.8	435546.9231	418692.3077
14094808	11	2014H1	ES	24.4	-0.12	9	11.71	853432	1668508	1109461.8	435546.9231	418692.3077
14094809	11	2014H1	ES	24.4	-0.12	9	11.71	853432	1668508	1109461.8	435546.9231	418692.3077
14094810	11	2014H1	ES	24.4	-0.12	9	11.71	853432	1668508	1109461.8	435546.9231	418692.3077
14094811	11	2014H1	ES	24.4	-0.12	9	11.71	853432	1668508	1109461.8	435546.9231	418692.3077
14094812	11	2014H1	ES	24.4	-0.12	9	11.71	853432	1668508	1109461.8	435546.9231	418692.3077
14094813	11	2014H1	ES	24.4	-0.12	9	11.71	853432	1668508	1109461.8	435546.9231	418692.3077
14094814	11	2014H1	ES	24.4	-0.12	9	11.71	853432	1668508	1109461.8	435546.9231	418692.3077
14094815	11	2014H1	ES	24.4	-0.12	9	11.71	853432	1668508	1109461.8	435546.9231	418692.3077
14094816	11	2014H1	ES	24.4	-0.12	9	11.71	853432	1668508	1109461.8	435546.9231	418692.3077
14094817	11	2014H1	ES	24.4	-0.12	9	11.71	853432	1668508	1109461.8	435546.9231	418692.3077
14094818	11	2014H1	ES	24.4	-0.12	9	11.71	853432	1668508	1109461.8	435546.9231	418692.3077
14094819	11	2014H1	ES	24.4	-0.12	9	11.71	853432	1668508	1109461.8	435546.9231	418692.3077
14094820	11	2014H1	ES	24.4	-0.12	9	11.71	853432	1668508	1109461.8	435546.9231	418692.3077
14094821	11	2014H1	ES	24.4	-0.12	9	11.71	853432	1668508	1109461.8	435546.9231	418692.3077
14094822	11	2014H1	ES	24.4	-0.12	9	11.71	853432	1668508	1109461.8	435546.9231	418692.3077
14094823	11	2014H1	ES	24.4	-0.12	9	11.71	853432	1668508	1109461.8	435546.9231	418692.3077
14094824	11	2014H1	ES	24.4	-0.12	9	11.71	853432	1668508	1109461.8	435546.9231	418692.3077
14094825	11	2014H1	ES	24.4	-0.12	9	11.71	853432	1668508	1109461.8	435546.9231	418692.3077
14094826	11	2014H1	ES	24.4	-0.12	9	11.71	853432	1668508	1109461.8	435546.9231	418692.3077
14094827	11	2014H1	ES	24.4	-0.12	9	11.71	853432	1668508	1109461.8	435546.9231	418692.3077
14094828	11	2014H1	ES	24.4	-0.12	9	11.71	853432	1668508	1109461.8	435546.9231	418692.3077
14094829	11	2014H1	ES	24.4	-0.12	9	11.71	853432	1668508	1109461.8	435546.9231	418692.3077
14094830	11	2014H1	ES	24.4	-0.12	9	11.71	853432	1668508	1109461.8	435546.9231	418692.3077
14094831	11	2014H1	ES	24.4	-0.12	9	11.71	853432	1668508	1109461.8	435546.9231	418692.3077
14094832	11	2014H1	ES	24.4	-0.12	9	11.71	853432	1668508	1109461.8	435546.9231	418692.3077
14094833	11	2014H1	ES	24.4	-0.12	9	11.71	853432	1668508	1109461.8	435546.9231	418692.3077
14094834	11	2014H1	ES	24.4	-0.12	9	11.71	853432	1668508	1109461.8	435546.9231	418692.3077
14094835	11	2014H1	ES	24.4	-0.12	9	11.71	853432	1668508	1109461.8	435546.9231	418692.3077
14094836	11	2014H1	ES	24.4	-0.12	9	11.71	853432	1668508	1109461.8	435546.9231	418692.3077
14094837	11	2014H1	ES	24.4	-0.12	9	11.71	853432	1668508	1109461.8	435546.9231	418692.3077
14094838	11	2014H1	ES	24.4	-0.12	9	11.71	853432	1668508	1109461.8	435546.9231	418692.3077
14094839	11	2014H1	ES	24.4	-0.12	9	11.71	853432	1668508	1109461.8	435546.9231	418692.3077
14094840	11	2014H1	ES	24.4	-0.12	9	11.71	853432	1668508	1109461.8	435546.9231	418692.3077
14094841	11	2014H1	ES	24.4	-0.12	9	11.71	853432	1668508	1109461.8	435546.9231	418692.3077
14094842	11	2014H1	ES	24.4	-0.12	9	11.71	853432	1668508	1109461.8	435546.9231	418692.3077
14094843	11	2014H1	ES	24.4	-0.12	9	11.71	853432	1668508	1109461.8	435546.9231	418692.3077
14094844	11	2014H1	ES	24.4	-0.12	9	11.71	853432	1668508	1109461.8	435546.9231	418692.3077
14094845	11	2014H1	ES	24.4	-0.12	9	11.71	853432	1668508	1109461.8	435546.9231	418692.3077
14094846	11	2014H1	ES	24.4	-0.12	9	11.71	853432	1668508	1109461.8	435546.9231	418692.3077
14094847	11	2014H1	ES	24.4	-0.12	9	11.71	853432	1668508	1109461.8	435546.9231	418692.3077
14094848	11	2014H1	ES	24.4	-0.12	9	11.71	853432	1668508	1109461.8	435546.9231	418692.3077
14094849	11	2014H1	ES	24.4	-0.12	9	11.71	853432	1668508	1109461.8	435546.9231	418692.3077
14094850	11	2014H1	ES	24.4	-0.12	9	11.71	853432	1668508	1109461.8	435546.9231	418692.3077
14094851	11	2014H1	ES	24.4	-0.12	9	11.71	853432	1668508	1109461.8	435546.9231	418692.3077
14094852	11	2014H1	ES	24.4	-0.12	9	11.71	853432	1668508	1109461.8	435546.9231	418692.3077
14094853	11	2014H1	ES	24.4	-0.12	9	11.71	853432	1668508	1109461.8	435546.9231	418692.3077
14094854	11	2014H1	ES	24.4	-0.12	9	11.71	853432	1668508	1109461.8	435546.9231	418692.3077
14094855	11	2014H1	ES	24.4	-0.12	9	11.71	853432	1668508	1109461.8	435546.9231	418692.3077
14094856	11	2014H1	ES	24.4	-0.12	9	11.71	853432	1668508	1109461.8	435546.9231	418692.3077
14094857	11	2014H1	ES	24.4	-0.12	9	11.71	853432	1668508	1109461.8	435546.9231	418692.3077
14094858	11	2014H1	ES	24.4	-0.12	9	11.71	853432	1668508	1109461.8	435546.9231	418692.3077
14094859	11	2014H1	ES	24.4	-0.12	9	11.71	853432	1668508	1109461.8	435546.9231	418692.3077
14094860	11	2014H1	ES	24.4	-0.12	9	11.71	853432	1668508	1109461.8	435546.9231	418692.3077
14094861	11	2014H1	ES	24.4	-0.12	9	11.71	853432	1668508	1109461.8	435546.9231	418692.3077
14094862	11	2014H1	ES	24.4	-0.12	9	11.71	853432	1668508	1109461.8	435546.9231	418692.3077
14094863	11	2014H1	ES	24.4	-0.12	9	11.71	853432	1668508	1109461.8	435546.9231	418692.3077
14094864	11	2014H1	ES	24.4	-0.12	9	11.71	853432	1668508	1109461.8	435546.9231	418692.3077
14094865	11	2014H1	ES	24.4	-0.12	9	11.71	853432	1668508	1109461.8	435546.9231	418692.3077
14094866	11	2014H1	ES	24.4	-0.12	9	11.71	853432	1668508	1109461.8	435546.9231	418692.3077
14094867	11	2014H1	ES	24.4	-0.12	9	11.71	853432	1668508	1109461.8	435546.9231	418692.3077
14094868	11	2014H1	ES	24.4	-0.12	9	11.71	853432	1668508	1109461.8	435546.9231	418692.3077
14094869	11	2014H1	ES	24.4	-0.12	9	11.71	853432	1668508	1109461.8	435546.9231	418692.3077
14094870	11	2014H1	ES	24.4	-0.12	9	11.71	853432	1668508	1109461.8	435546.9231	418692.3077
14094871	11	2014H1	ES	24.4	-0.12	9	11.71	853432	1668508	1109461.8	435546.9231	418692.3077
14094872	11	2014H1	ES	24.4	-0.12	9	11.71	853432	1668508	1109461.8	435546.9231	418692.3077
14094873	11	2014H1	ES	24.4	-0.12	9	11.71	853432	1668508	1109461.8	435546.9231	418692.3077
14094874	11	2014H1	ES	24.4	-0.12	9	11.71	853432	1668508	1109461.8	435546.9231	418692.3077
14094875	11	2014H1	ES	24.4	-0.12	9	11.71	853432	1668508	1109461.8	435546.9231	418692.3077
14094876	11	2014H1	ES	24.4	-0.12	9	11.71	853432	1668508	1109461.8	435546.9231	418692.3077
14094877	11	2014H1	ES	24.4	-0.12	9	11.71	853432	1668508	1109461.8	435546.9231	418692.3077
14094878	11	2014H1	ES	24.4	-0.12	9	11.71	853432	1668508	1109461.8	435546.9231	418692.3077
14094879	11	2014H1	ES	24.4	-0.12	9	11.71	853432	1668508	1109461.8	435546.9231	418692.3077
14094880	11	2014H1	ES	24.4	-0.12	9	11.71	853432	1668508	1109461.8	435546.9231	418692.3077
14094881	11	2014H1	ES	24.4	-0.12	9	11.71	853432	1668508	1109461.8	435546.9231	418692.3077
14094882	11	2014H1	ES	24.4	-0.12	9	11.71	853432	1668508	1109461.8	435546.9231	418692.3077
14094883	11	2014H1	ES	24.4	-0.12	9	11.71	853432	1668508	1109461.8	435546.9231	418692.3077
14094884	11	2014H1	ES	24.4	-0.12	9	11.71	853432	1668508	1109461.8	435546.9231	418692.3077
14094885	11	2014H1	ES	24.4	-0.12	9	11.71	853432	1668508	1109461.8	435546.9231	418692.3077
14094886	11	2014H1	ES	24.4	-0.12	9	11.71	853432	1668508	1109461.8	435546.9231	418692.3077
14094887	11	2014H1	ES	24.4	-0.12	9	11.71	853432	1668508	1109461.8	435546.9231	418692.3077
14094888	11	2014H1	ES	24.4	-0.12	9	11.71	853432	1668508	1109461.8	435546.9231	418692.3077
14094889	11	2014H1	ES	24.4	-0.12	9	11.71	853432	1668508	1109461.8	435546.9231	418692.3077
14094890	11	2014H1	ES	24.4	-0.12	9	11.71	853432	1668508	1109461.8	435546.9231	418692.3077
14094891	11	2014H1	ES	24.4	-0.12	9	11.71	853432	1668508	1109461.8	435546.9231	418692.3077
14094892	11	2014H1	ES	24.4	-0.12	9	11.71	853432	1668508	1109461.8	435546.9231	418692.3077
14094893	11	2014H1	ES	24.4	-0.12	9	11.71	853432	1668508	1109461.8	435546.9231	418692.3077
14094894	11	2014H1	ES	24.4	-0.12	9	11.71	853432	1668508	1109461.8	435546.9231	418692.3077
14094895	11	2014H1	ES	24.4	-0.12	9	11.71	853432	1668508	1109461.8	435546.9231	418692.3077
14094896	11	2014H1	ES	24.4	-0.12	9	11.71	853432	1668508	1109461.8	435546.9231	418692.3077
14094897	11	2014H1	ES	24.4	-0.12	9	11.71	853432	1668508	1109461.8	435546.9231	418692.3077
14094898	11	2014H1	ES	24.4	-0.12	9	11.71	853432	1668508	1109461.8	435546.9231	418692.3077
14094899	11	2014H1	ES	24.4	-0.12	9	11.71	853432	1668508	1109461.8	435546.9231	418692.3077
14094900	11	2014H1	ES	24.4	-0.12	9	11.71	853432	1668508	1109461.8	435546.9231	418692.3077
14094901	11	2014H1	ES	24.4	-0.12	9	11.71	853432	1668508	1109461.8	435546.9231	418692.3077
14094902	11	2014H1	ES	24.4	-0.12	9	11.71	853432	1668508	1109461.8	435546.9231	418692.3077
14094903	11	2014H1	ES	24.4	-0.12	9	11.71	853432	1668508	1109461.8	435546.9231	418692.3077
14094904	11	2014H1	ES	24.4	-0.12	9	11.71	853432	1668508	1109461.8	435546.9231	418692.3077
14094905	11	2014H1	ES	24.4	-0.12	9	11.71	853432	1668508	1109461.8	435546.9231	418692.3077
14094906	11	2014H1	ES	24.4	-0.12	9	11.71	853432	1668508	1109461.8	435546.9231	418692.3077
14094907	11	2014H1	ES	24.4	-0.12	9	11.71	853432	1668508	1109461.8	435546.9231	418692.3077
14094908	11	2014H1	ES	24.4	-0.12	9	11.71	853432	1668508	1109461.8	435546.9231	418692.3077
14094909	11	2014H1	ES	24.4	-0.12	9	11.71	853432	1668508	1109461.8	435546.9231	418692.3077
14094910	11	2014H1	ES	24.4	-0.12	9	11.71	853432	1668508	1109461.8	435546.9231	418692.3077
14094911	11	2014H1	ES	24.4	-0.12	9	11.71	853432	1668508	1109461.8	435546.9231	418692.3077
14094912	11	2014H1	ES	24.4	-0.12	9	11.71	853432	1668508	1109461.8	435546.9231	418692.3077
14094913	11	2014H1	ES	24.4	-0.12	9	11.71	853432	1668508	1109461.8	435546.9231	418692.3077
14094914	11	2014H1	ES	24.4	-0.12	9	11.71	853432	1668508	1109461.8	435546.9231	418692.3077
14094915	11	2014H1	ES	24.4	-0.12	9	11.71	853432	1668508	1109461.8	435546.9231	418692.3077
14094916	11	2014H1	ES	24.4	-0.12	9	11.71	853432	1668508	1109461.8	435546.9231	418692.3077
14094917	11	2014H1	ES	24.4	-0.12	9	11.71	853432	1668508	1109461.8	435546.9231	418692.3077
14094918	11	2014H1	ES	24.4	-0.12	9	11.71	853432	1668508	1109461.8	435546.9231	418692.3077
14094919	11	2014H1	ES	24.4	-0.12	9	11.71	853432	1668508	1109461.8	435546.9231	418692.3077
14094920	11	2014H1	ES	24.4	-0.12	9	11.71	853432	1668508	1109461.8	435546.9231	418692.3077
14094921	11	2014H1	ES	24.4	-0.12	9	11.71	853432	1668508	1109461.8	435546.9231	418692.3077
14094922	11	2014H1	ES	24.4	-0.12	9	11.71	853432	1668508	1109461.8	435546.9231	418692.3077
14094923	11	2014H1	ES	24.4	-0.12	9	11.71	853432	1668508	1109461.8	435546.9231	418692.3077
14094924	11	2014H1	ES	24.4	-0.12	9	11.71	853432	1668508	1109461.8	435546.9231	418692.3077
14094925	11	2014H1	ES	24.4	-0.12	9	11.71	853432	1668508	1109461.8	435546.9231	418692.3077
14094926	11	2014H1	ES	24.4	-0.12	9	11.71	853432	1668508	1109461.8	435546.9231	418692.3077
14094927	11	2014H1	ES	24.4	-0.12	9	11.71	853432	1668508	1109461.8	435546.9231	418692.3077
14094928	11	2014H1	ES	24.4	-0.12	9	11.71	853432	1668508	1109461.8	435546.9231	418692.3077
14094929	11	2014H1	ES	24.4	-0.12	9	11.71	853432	1668508	1109461.8	435546.9231	418692.3077
14094930	11	2014H1	ES	24.4	-0.12	9	11.71	853432	1668508	1109461.8	435546.9231	418692.3077
14094931	11	2014H1	ES	24.4	-0.12	9	11.71	853432	1668508	1109461.8	435546.9231	418692.3077
14094932	11	2014H1	ES	24.4	-0.12	9	11.71	853432	1668508	1109461.8	435546.9231	418692.3077
14094933	11	2014H1	ES	24.4	-0.12	9	11.71	853432	1668508	1109461.8	435546.9231	418692.3077
14094934	11	2014H1	ES	24.4	-0.12	9	11.71	853432	1668508	1109461.8	435546.9231	418692.3077
14094935	11	2014H1	ES	24.4	-0.12	9	11.71	853432	1668508	1109461.8	435546.9231	418692.3077
14094936	11	2014H1	ES	24.4	-0.12	9	11.71	853432	1668508	1109461.8	435546.9231	418692.3077
14094937	11	2014H1	ES	24.4	-0.12	9	11.71	853432	1668508	1109461.8	435546.9231	418692.3077
14094938	11	2014H1	ES	24.4	-0.12	9	11.71	853432	1668508	1109461.8	435546.9231	418692.3077
14094939	11	2014H1	ES	24.4	-0.12	9	11.71	853432	1668508	1109461.8	435546.9231	418692.3077
14094940	11	2014H1	ES	24.4	-0.12	9	11.71	853432	1668508	1109461.8	435546.9231	418692.3077
14094941	11	2014H1	ES	24.4	-0.12	9	11.71	853432	1668508	1109461.8	435546.9231	418692.3077
14094942	11	2014H1	ES	24.4	-0.12	9	11.71	853432	1668508	1109461.8	435546.9231	418692.3077
14094943	11	2014H1	ES	24.4	-0.12	9	11.71	853432	1668508	1109461.8	435546.9231	418692.3077
14094944	11	2014H1	ES	24.4	-0.12	9	11.71	853432	1668508	1109461.8	435546.9231	418692.3077
14094945	11	2014H1	ES	24.4	-0.12	9	11.71	853432	1668508	1109461.8	435546.9231	418692.3077
14094946	11	2014H1	ES	24.4	-0.12	9	11.71	853432	1668508	1109461.8	435546.9231	418692.3077
14094947	11	2014H1	ES	24.4	-0.12	9	11.71	853432	1668508	1109461.8	435546.9231	418692.3077
14094948	11	2014H1	ES	24.4	-0.12	9	11.71	853432	1668508	1109461.8	435546.9231	418692.3077
14094949	11	2014H1	ES	24.4	-0.12	9	11.71	853432	1668508	1109461.8	435546.9231	418692.3077
14094950	11	2014H1	ES	24.4	-0.12	9	11.71	853432	1668508	1109461.8	435546.9231	418692.3077
14094951	11	2014H1	ES	24.4	-0.12	9	11.71	853432	1668508	1109461.8	435546.9231	418692.3077
14094952	11	2014H1	ES	24.4	-0.12	9	11.71	853432	1668508	1109461.8	435546.9231	418692.3077
14094953	11	2014H1	ES	24.4	-0.12	9	11.71	853432	1668508	1109461.8	435546.9231	418692.3077
14094954	11	2014H1	ES	24.4	-0.12	9	11.71	853432	1668508	1109461.8	435546.9231	418692.3077
14094955	11	2014H1	ES	24.4	-0.12	9	11.71	853432	1668508	1109461.8	435546.9231	418692.3077
14094956	11	2014H1	ES	24.4	-0.12	9	11.71	853432	1668508	1109461.8	435546.9231	418692.3077
14094957	11	2014H1	ES	24.4	-0.12	9	11.71	853432	1668508	1109461.8	435546.9231	418692.3077
14094958	11	2014H1	ES	24.4	-0.12	9	11.71	853432	1668508	1109461.8	435546.9231	418692.3077
14094959	11	2014H1	ES	24.4	-0.12	9	11.71	853432	1668508	1109461.8	435546.9231	418692.3077
14094960	11	2014H1	ES	24.4	-0.12	9	11.71	853432	1668508	1109461.8	435546.9231	418692.3077
14094961	11	2014H1	ES	24.4	-0.12	9	11.71	853432	1668508	1109461.8	435546.9231	418692.3077
14094962	11	2014H1	ES	24.4	-0.12	9	11.71	853432	1668508	1109461.8	435546.9231	418692.3077
14094963	11	2014H1	ES	24.4	-0.12	9	11.71	853432	1668508	1109461.8	435546.9231	418692.3077
14094964	11	2014H1	ES	24.4	-0.12	9	11.71	853432	1668508	1109461.8	435546.9231	418692.3077
14094965	11	2014H1	ES	24.4	-0.12	9	11.71	853432	1668508	1109461.8	435546.9231	418692.3077
14094966	11	2014H1	ES	24.4	-0.12	9	11.71	853432	1668508	1109461.8	435546.9231	418692.3077
14094967	11	2014H1	ES	24.4	-0.12	9	11.71	853432	1668508	1109461.8	435546.9231	418692.3077
14094968	11	2014H1	ES	24.4	-0.12	9	11.71	853432	1668508	1109461.8	435546.9231	418692.3077
14094969	11	2014H1	ES	24.4	-0.12	9	11.71	853432	1668508	1109461.8	435546.9231	418692.3077
14094970	11	2014H1	ES	24.4	-0.12	9	11.71	853432	1668508	1109461.8	435546.9231	418692.3077
14094971	11	2014H1	ES	24.4	-0.12	9	11.71	853432	1668508	1109461.8	435546.9231	418692.3077
14094972	11	2014H1	ES	24.4	-0.12	9	11.71	853432	1668508	1109461.8	435546.9231	418692.3077
14094973	11	2014H1	ES	24.4	-0.12	9	11.71	853432	1668508	1109461.8	435546.9231	418692.3077
14094974	11	2014H1	ES	24.4	-0.12	9	11.71	853432	1668508	1109461.8	435546.9231	418692.3077
14094975	11	2014H1	ES	24.4	-0.12	9	11.71	853432	1668508	1109461.8	435546.9231	418692.3077
14094976	11	2014H1	ES	24.4	-0.12	9	11.71	853432	1668508	1109461.8	435546.9231	418692.3077
14094977	11	2014H1	ES	24.4	-0.12	9	11.71	853432	1668508	1109461.8	435546.9231	418692.3077
14094978	11	2014H1	ES	24.4	-0.12	9	11.71	853432	1668508	1109461.8	435546.9231	418692.3077
14094979	11	2014H1	ES	24.4	-0.12	9	11.71	853432	1668508	1109461.8	435546.9231	418692.3077
14094980	11	2014H1	ES	24.4	-0.12	9	11.71	853432	1668508	1109461.8	435546.9231	418692.3077
14094981	11	2014H1	ES	24.4	-0.12	9	11.71	853432	1668508	1109461.8	435546.9231	418692.3077
14094982	11	2014H1	ES	24.4	-0.12	9	11.71	853432	1668508	1109461.8	435546.9231	418692.3077
14094983	11	2014H1	ES	24.4	-0.12	9	11.71	853432	1668508	1109461.8	435546.9231	418692.3077
14094984	11	2014H1	ES	24.4	-0.12	9	11.71	853432	1668508	1109461.8	435546.9231	418692.3077
14094985	11	2014H1	ES	24.4	-0.12	9	11.71	853432	1668508	1109461.8	435546.9231	418692.3077
14094986	11	2014H1	ES	24.4	-0.12	9	11.71	853432	1668508	1109461.8	435546.9231	418692.3077
14094987	11	2014H1	ES	24.4	-0.12	9	11.71	853432	1668508	1109461.8	435546.9231	418692.3077
14094988	11	2014H1	ES	24.4	-0.12	9	11.71	853432	1668508	1109461.8	435546.9231	418692.3077
14094989	11	2014H1	ES	24.4	-0.12	9	11.71	853432	1668508	1109461.8	435546.9231	418692.3077
14094990	11	2014H1	ES	24.4	-0.12	9	11.71	853432	1668508	1109461.8	435546.9231	418692.3077
14094991	11	2014H1	ES	24.4	-0.12	9	11.71	853432	1668508	1109461.8	435546.9231	418692.3077
14094992	11	2014H1	ES	24.4	-0.12	9	11.71	853432	1668508	1109461.8	435546.9231	418692.3077
14094993	11	2014H1	ES	24.4	-0.12	9	11.71	853432	1668508	1109461.8	435546.9231	418692.3077
14094994	11	2014H1	ES	24.4	-0.12	9	11.71	853432	1668508	1109461.8	435546.9231	418692.3077
14094995	11	2014H1	ES	24.4	-0.12	9	11.71	853432	1668508	1109461.8	435546.9231	418692.3077
14094996	11	2014H1	ES	24.4	-0.12	9	11.71	853432	1668508	1109461.8	435546.9231	418692.3077
14094997	11	2014H1	ES	24.4	-0.12	9	11.71	853432	1668508	1109461.8	435546.9231	418692.3077
14094998	11	2014H1	ES	24.4	-0.12	9	11.71	853432	1668508	1109461.8	435546.9231	418692.3077
14094999	11	2014H1	ES	24.4	-0.12	9	11.71	853432	1668508	1109461.8	435546.9231	418692.3077
14095000	11	2014H1	ES	24.4	-0.12	9	11.71	853432	1668508	1109461.8	435546.9231	418692.3077
14095001	11	2014H1	ES	24.4	-0.12	9	11.71	853432	1668508	1109461.8	435546.9231	418692.3077
14095002	11	2014H1	ES	24.4	-0.12	9	11.71	853432	1668508	1109461.8	435546.9231	418692.3077
14095003	11	2014H1	ES	24.4	-0.12	9	11.71	853432	1668508	1109461.8	435546.9231	418692.3077
14095004	11	2014H1	ES	24.4	-0.12	9	11.71	853432	1668508	1109461.8	435546.9231	418692.3077
14095005	11	2014H1	ES	24.4	-0.12	9	11.71	853432	1668508	1109461.8	435546.9231	418692.3077
14095006	11	2014H1	ES	24.4	-0.12	9	11.71	853432	1668508	1109461.8	435546.9231	418692.3077
14095007	11	2014H1	ES	24.4	-0.12	9	11.71	853432	1668508	1109461.8	435546.9231	418692.3077
14095008	11	2014H1	ES	24.4	-0.12	9	11.71	853432	1668508	1109461.8	435546.9231	418692.3077
14095009	11	2014H1	ES	24.4	-0.12	9	11.71	853432	1668508	1109461.8	435546.9231	418692.3077
14095010	11	2014H1	ES	24.4	-0.12	9	11.71	853432	1668508	1109461.8	435546.9231	418692.3077
14095011	11	2014H1	ES	24.4	-0.12	9	11.71	853432	1668508	1109461.8	435546.9231	418692.3077
14095012	11	2014H1	ES	24.4	-0.12	9	11.71	853432	1668508	1109461.8	435546.9231	418692.3077
14095013	11	2014H1	ES	24.4	-0.12	9	11.71	853432	1668508	1109461.8	435546.9231	418692.3077
14095014	11	2014H1	ES	24.4	-0.12	9	11.71	853432	1668508	1109461.8	435546.9231	418692.3077
14095015	11	2014H1	ES	24.4	-0.12	9	11.71	853432	1668508	1109461.8	435546.9231	418692.3077
14095016	11	2014H1	ES	24.4	-0.12	9	11.71	853432	1668508	1109461.8	435546.9231	418692.3077
14095017	11	2014H1	ES	24.4	-0.12	9	11.71	853432	1668508	1109461.8	435546.9231	418692.3077
14095018	11	2014H1	ES	24.4	-0.12	9	11.71	853432	1668508	1109461.8	435546.9231	418692.3077
14095019	11	2014H1	ES	24.4	-0.12	9	11.71	853432	1668508	1109461.8	435546.9231	418692.3077
14095020	11	2014H1	ES	24.4	-0.12	9	11.71	853432	1668508	1109461.8	435546.9231	418692.3077
14095021	11	2014H1	ES	24.4	-0.12	9	11.71	853432	1668508	1109461.8	435546.9231	418692.3077
14095022	11	2014H1	ES	24.4	-0.12	9	11.71	853432	1668508	1109461.8	435546.9231	418692.3077
14095023	11	2014H1	ES	24.4	-0.12	9	11.71	853432	1668508	1109461.8	435546.9231	418692.3077
14095024	11	2014H1	ES	24.4	-0.12	9	11.71	853432	1668508	1109461.8	435546.9231	418692.3077
14095025	11	2014H1	ES	24.4	-0.12	9	11.71	853432	1668508	1109461.8	435546.9231	418692.3077
14095026	11	2014H1	ES	24.4	-0.12	9	11.71	853432	1668508	1109461.8	435546.9231	418692.3077
14095027	11	2014H1	ES	24.4	-0.12	9	11.71	853432	1668508	1109461.8	435546.9231	418692.3077
14095028	11	2014H1	ES	24.4	-0.12	9	11.71	853432	1668508	1109461.8	435546.9231	418692.3077
14095029	11	2014H1	ES	24.4	-0.12	9	11.71	853432	1668508	1109461.8	435546.9231	418692.3077
14095030	11	2014H1	ES	24.4	-0.12	9	11.71	853432	1668508	1109461.8	435546.9231	418692.3077
14095031	11	2014H1	ES	24.4	-0.12	9	11.71	853432	1668508	1109461.8	435546.9231	418692.3077
14095032	11	2014H1	ES	24.4	-0.12	9	11.71	853432	1668508	1109461.8	435546.9231	418692.3077
14095033	11	2014H1	ES	24.4	-0.12	9	11.71	853432	1668508	1109461.8	435546.9231	418692.3077
14095034	11	2014H1	ES	24.4	-0.12	9	11.71	853432	1668508	1109461.8	435546.9231	418692.3077
14095035	11	2014H1	ES	24.4	-0.12	9	11.71	853432	1668508	1109461.8	435546.9231	418692.3077
14095036	11	2014H1	ES	24.4	-0.12	9	11.71	853432	1668508	1109461.8	435546.9231	418692.3077
14095037	11	2014H1	ES	24.4	-0.12	9	11.71	853432	1668508	1109461.8	435546.9231	418692.3077
14095038	11	2014H1	ES	24.4	-0.12	9	11.71	853432	1668508	1109461.8	435546.9231	418692.3077
14095039	11	2014H1	ES	24.4	-0.12	9	11.71	853432	1668508	1109461.8	435546.9231	418692.3077
14095040	11	2014H1	ES	24.4	-0.12	9	11.71	853432	1668508	1109461.8	435546.9231	418692.3077
14095041	11	2014H1	ES	24.4	-0.12	9	11.71	853432	1668508	1109461.8	435546.9231	418692.3077
14095042	11	2014H1	ES	24.4	-0.12	9	11.71	853432	1668508	1109461.8	435546.9231	418692.3077
14095043	11	2014H1	ES	24.4	-0.12	9	11.71	853432	1668508	1109461.8	435546.9231	418692.3077
14095044	11	2014H1	ES	24.4	-0.12	9	11.71	853432	1668508	1109461.8	435546.9231	418692.3077
14095045	11	2014H1	ES	24.4	-0.12	9	11.71	853432	1668508	1109461.8	435546.9231	418692.3077
14095046	11	2014H1	ES	24.4	-0.12	9	11.71	853432	1668508	1109461.8	435546.9231	418692.3077
14095047	11	2014H1	ES	24.4	-0.12	9	11.71	853432	1668508	1109461.8	435546.9231	418692.3077
14095048	11	2014H1	ES	24.4	-0.12	9	11.71	853432	1668508	1109461.8	435546.9231	418692.3077
14095049	11	2014H1	ES	24.4	-0.12	9	11.71	853432	1668508	1109461.8	435546.9231	418692.3077
14095050	11	2014H1	ES	24.4	-0.12	9	11.71	853432	1668508	1109461.8	435546.9231	418692.3077
14095051	11	2014H1	ES	24.4	-0.12	9	11.71	853432	1668508	1109461.8	435546.9231	418692.3077
14095052	11	2014H1	ES	24.4	-0.12	9	11.71	853432	1668508	1109461.8	435546.9231	418692.3077
14095053	11	2014H1	ES	24.4	-0.12	9	11.71	853432	1668508	1109461.8	435546.9231	418692.3077
14095054	11	2014H1	ES	24.4	-0.12	9	11.71	853432	1668508	1109461.8	435546.9231	418692.3077
14095055	11	2014H1	ES	24.4	-0.12	9	11.71	853432	1668508	1109461.8	435546.9231	418692.3077
14095056	11	2014H1	ES	24.4	-0.12	9	11.71	853432	1668508	1109461.8	435546.9231	418692.3077
14095057	11	2014H1	ES	24.4	-0.12	9	11.71	853432	1668508	1109461.8	435546.9231	418692.3077
14095058	11	2014H1	ES	24.4	-0.12	9	11.71	853432	1668508	1109461.8	435546.9231	418692.3077
14095059	11	2014H1	ES	24.4	-0.12	9	11.71	853432	1668508	1109461.8	435546.9231	418692.3077
14095060	11	2014H1	ES	24.4	-0.12	9	11.71	853432	1668508	1109461.8	435546.9231	418692.3077
14095061	11	2014H1	ES	24.4	-0.12	9	11.71	853432	1668508	1109461.8	435546.9231	418692.3077
14095062	11	2014H1	ES	24.4	-0.12	9	11.71	853432	1668508	1109461.8	435546.9231	418692.3077
14095063	11	2014H1	ES	24.4	-0.12	9	11.71	853432	1668508	1109461.8	435546.9231	418692.3077
14095064	11	2014H1	ES	24.4	-0.12	9	11.71	853432	1668508	1109461.8	435546.9231	418692.3077
14095065	11	2014H1	ES	24.4	-0.12	9	11.71	853432	1668508	1109461.8	435546.9231	418692.3077
14095066	11	2014H1	ES	24.4	-0.12	9	11.71	853432	1668508	1109461.8	435546.9231	418692.3077
14095067	11	2014H1	ES	24.4	-0.12	9	11.71	853432	1668508	1109461.8	435546.9231	418692.3077
14095068	11	2014H1	ES	24.4	-0.12	9	11.71	853432	1668508	1109461.8	435546.9231	418692.3077
14095069	11	2014H1	ES	24.4	-0.12	9	11.71	853432	1668508	1109461.8	435546.9231	418692.3077
14095070	11	2014H1	ES	24.4	-0.12	9	11.71	853432	1668508	1109461.8	435546.9231	418692.3077
14095071	11	2014H1	ES	24.4	-0.12	9	11.71	853432	1668508	1109461.8	435546.9231	418692.3077
14095072	11	2014H1	ES	24.4	-0.12	9	11.71	853432	1668508	1109461.8	435546.9231	418692.3077
14095073	11	2014H1	ES	24.4	-0.12	9	11.71	853432	1668508	1109461.8	435546.9231	418692.3077
14095074	11	2014H1	ES	24.4	-0.12	9	11.71	853432	1668508	1109461.8	435546.9231	418692.3077
14095075	11	2014H1	ES	24.4	-0.12	9	11.71	853432	1668508	1109461.8	435546.9231	418692.3077
14095076	11	2014H1	ES	24.4	-0.12	9	11.71	853432	1668508	1109461.8	435546.9231	418692.3077
14095077	11	2014H1	ES	24.4	-0.12	9	11.71	853432	1668508	1109461.8	435546.9231	418692.3077
14095078	11	2014H1	ES	24.4	-0.12	9	11.71	853432	1668508	1109461.8	435546.9231	418692.3077
14095079	11	2014H1	ES	24.4	-0.12	9	11.71	853432	1668508	1109461.8	435546.9231	418692.3077
14095080	11	2014H1	ES	24.4	-0.12	9	11.71	853432	1668508	1109461.8	435546.9231	418692.3077
14095081	11	2014H1	ES	24.4	-0.12	9	11.71	853432	1668508	1109461.8	435546.9231	418692.3077
14095082	11	2014H1	ES	24.4	-0.12	9	11.71	853432	1668508	1109461.8	435546.9231	418692.3077
14095083	11	2014H1	ES	24.4	-0.12	9	11.71	853432	1668508	1109461.8	435546.9231	418692.3077
14095084	11	2014H1	ES	24.4	-0.12	9	11.71	853432	1668508	1109461.8	435546.9231	418692.3077
14095085	11	2014H1	ES	24.4	-0.12	9	11.71	853432	1668508	1109461.8	435546.9231	418692.3077
14095086	11	2014H1	ES	24.4	-0.12	9	11.71	853432	1668508	1109461.8	435546.9231	418692.3077
14095087	11	2014H1	ES	24.4	-0.12	9	11.71	853432	1668508	1109461.8	435546.9231	418692.3077
14095088	11	2014H1	ES	24.4	-0.12	9	11.71	853432	1668508	1109461.8	435546.9231	418692.3077
14095089	11	2014H1	ES	24.4	-0.12	9	11.71	853432	1668508	1109461.8	435546.9231	418692.3077
14095090	11	2014H1	ES	24.4	-0.12	9	11.71	853432	1668508	1109461.8	435546.9231	418692.3077
14095091	11	2014H1	ES	24.4	-0.12	9	11.71	853432	1668508	1109461.8	435546.9231	418692.3077
14095092	11	2014H1	ES	24.4	-0.12	9	11.71	853432	1668508	1109461.8	435546.9231	418692.3077
14095093	11	2014H1	ES	24.4	-0.12	9	11.71	853432	1668508	1109461.8	435546.9231	418692.3077
14095094	11	2014H1	ES	24.4	-0.12	9	11.71	853432	1668508	1109461.8	435546.9231	418692.3077
14095095	11	2014H1	ES	24.4	-0.12	9	11.71	853432	1668508	1109461.8	435546.9231	418692.3077
14095096	11	2014H1	ES	24.4	-0.12	9	11.71	853432	1668508	1109461.8	435546.9231	418692.3077
14095097	11	2014H1	ES	24.4	-0.12	9	11.71	853432	1668508	1109461.8	435546.9231	418692.3077
14095098	11	2014H1	ES	24.4	-0.12	9	11.71	853432	1668508	1109461.8	435546.9231	418692.3077
14095099	11	2014H1	ES	24.4	-0.12	9	11.71	853432	1668508	1109461.8	435546.9231	418692.3077
14095100	11	2014H1	ES	24.4	-0.12	9	11.71	853432	1668508	1109461.8	435546.9231	418692.3077
14095101	11	2014H1	ES	24.4	-0.12	9	11.71	853432	1668508	1109461.8	435546.9231	418692.3077
14095102	11	2014H1	ES	24.4	-0.12	9	11.71	853432	1668508	1109461.8	435546.9231	418692.3077
14095103	11	2014H1	ES	24.4	-0.12	9	11.71	853432	1668508	1109461.8	435546.9231	418692.3077
14095104	11	2014H1	ES	24.4	-0.12	9	11.71	853432	1668508	1109461.8	435546.9231	418692.3077
14095105	11	2014H1	ES	24.4	-0.12	9	11.71	853432	1668508	1109461.8	435546.9231	418692.3077
14095106	11	2014H1	ES	24.4	-0.12	9	11.71	853432	1668508	1109461.8	435546.9231	418692.3077
14095107	11	2014H1	ES	24.4	-0.12	9	11.71	853432	1668508	1109461.8	435546.9231	418692.3077
14095108	11	2014H1	ES	24.4	-0.12	9	11.71	853432	1668508	1109461.8	435546.9231	418692.3077
14095109	11	2014H1	ES	24.4	-0.12	9	11.71	853432	1668508	1109461.8	435546.9231	418692.3077
14095110	11	2014H1	ES	24.4	-0.12	9	11.71	853432	1668508	1109461.8	435546.9231	418692.3077
14095111	11	2014H1	ES	24.4	-0.12	9	11.71	853432	1668508	1109461.8	435546.9231	418692.3077
14095112	11	2014H1	ES	24.4	-0.12	9	11.71	853432	1668508	1109461.8	435546.9231	418692.3077
14095113	11	2014H1	ES	24.4	-0.12	9	11.71	853432	1668508	1109461.8	435546.9231	418692.3077
14095114	11	2014H1	ES	24.4	-0.12	9	11.71	853432	1668508	1109461.8	435546.9231	418692.3077
14095115	11	2014H1	ES	24.4	-0.12	9	11.71	853432	1668508	1109461.8	435546.9231	418692.3077
14095116	11	2014H1	ES	24.4	-0.12	9	11.71	853432	1668508	1109461.8	435546.9231	418692.3077
14095117	11	2014H1	ES	24.4	-0.12	9	11.71	853432	1668508	1109461.8	435546.9231	418692.3077
14095118	11	2014H1	ES	24.4	-0.12	9	11.71	853432	1668508	1109461.8	435546.9231	418692.3077
14095119	11	2014H1	ES	24.4	-0.12	9	11.71	853432	1668508	1109461.8	435546.9231	418692.3077
14095120	11	2014H1	ES	24.4	-0.12	9	11.71	853432	1668508	1109461.8	435546.9231	418692.3077
14095121	11	2014H1	ES	24.4	-0.12	9	11.71	853432	1668508	1109461.8	435546.9231	418692.3077
14095122	11	2014H1	ES	24.4	-0.12	9	11.71	853432	1668508	1109461.8	435546.9231	418692.3077
14095123	11	2014H1	ES	24.4	-0.12	9	11.71	853432	1668508	1109461.8	435546.9231	418692.3077
14095124	11	2014H1	ES	24.4	-0.12	9	11.71	853432	1668508	1109461.8	435546.9231	418692.3077
14095125	11	2014H1	ES	24.4	-0.12	9	11.71	853432	1668508	1109461.8	435546.9231	418692.3077
14095126	11	2014H1	ES	24.4	-0.12	9	11.71	853432	1668508	1109461.8	435546.9231	418692.3077
14095127	11	2014H1	ES	24.4	-0.12	9	11.71	853432	1668508	1109461.8	435546.9231	418692.3077
14095128	11	2014H1	ES	24.4	-0.12	9	11.71	853432	1668508	1109461.8	435546.9231	418692.3077
14095129	11	2014H1	ES	24.4	-0.12	9	11.71	853432	1668508	1109461.8	435546.9231	418692.3077
14095130	11	2014H1	ES	24.4	-0.12	9	11.71	853432	1668508	1109461.8	435546.9231	418692.3077
14095131	11	2014H1	ES	24.4	-0.12	9	11.71	853432	1668508	1109461.8	435546.9231	418692.3077
14095132	11	2014H1	ES	24.4	-0.12	9	11.71	853432	1668508	1109461.8	435546.9231	418692.3077
14095133	11	2014H1	ES	24.4	-0.12	9	11.71	853432	1668508	1109461.8	435546.9231	418692.3077
14095134	11	2014H1	ES	24.4	-0.12	9	11.71	853432	1668508	1109461.8	435546.9231	418692.3077
14095135	11	2014H1	ES	24.4	-0.12	9	11.71	853432	1668508	1109461.8	435546.9231	418692.3077
14095136	11	2014H1	ES	24.4	-0.12	9	11.71	853432	1668508	1109461.8	435546.9231	418692.3077
14095137	11	2014H1	ES	24.4	-0.12	9	11.71	853432	1668508	1109461.8	435546.9231	418692.3077
14095138	11	2014H1	ES	24.4	-0.12	9	11.71	853432	1668508	1109461.8	435546.9231	418692.3077
14095139	11	2014H1	ES	24.4	-0.12	9	11.71	853432	1668508	1109461.8	435546.9231	418692.3077
14095140	11	2014H1	ES	24.4	-0.12	9	11.71	853432	1668508	1109461.8	435546.9231	418692.3077
14095141	11	2014H1	ES	24.4	-0.12	9	11.71	853432	1668508	1109461.8	435546.9231	418692.3077
14095142	11	2014H1	ES	24.4	-0.12	9	11.71	853432	1668508	1109461.8	435546.9231	418692.3077
14095143	11	2014H1	ES	24.4	-0.12	9	11.71	853432	1668508	1109461.8	435546.9231	418692.3077
14095144	11	2014H1	ES	24.4	-0.12	9	11.71	853432	1668508	1109461.8	435546.9231	418692.3077
14095145	11	2014H1	ES	24.4	-0.12	9	11.71	853432	1668508	1109461.8	435546.9231	418692.3077
14095146	11	2014H1	ES	24.4	-0.12	9	11.71	853432	1668508	1109461.8	435546.9231	418692.3077
14095147	11	2014H1	ES	24.4	-0.12	9	11.71	853432	1668508	1109461.8	435546.9231	418692.3077
14095148	11	2014H1	ES	24.4	-0.12	9	11.71	853432	1668508	1109461.8	435546.9231	418692.3077
14095149	11	2014H1	ES	24.4	-0.12	9	11.71	853432	1668508	1109461.8	435546.9231	418692.3077
14095150	11	2014H1	ES	24.4	-0.12	9	11.71	853432	1668508	1109461.8	435546.9231	418692.3077
14095151	11	2014H1	ES	24.4	-0.12	9	11.71	853432	1668508	1109461.8	435546.9231	418692.3077
14095152	11	2014H1	ES	24.4	-0.12	9	11.71	853432	1668508	1109461.8	435546.9231	418692.3077
14095153	11	2014H1	ES	24.4	-0.12	9	11.71	853432	1668508	1109461.8	435546.9231	418692.3077
14095154	11	2014H1	ES	24.4	-0.12	9	11.71	853432	1668508	1109461.8	435546.9231	418692.3077
14095155	11	2014H1	ES	24.4	-0.12	9	11.71	853432	1668508	1109461.8	435546.9231	418692.3077
14095156	11	2014H1	ES	24.4	-0.12	9	11.71	853432	1668508	1109461.8	435546.9231	418692.3077
14095157	11	2014H1	ES	24.4	-0.12	9	11.71	853432	1668508	1109461.8	435546.9231	418692.3077
14095158	11	2014H1	ES	24.4	-0.12	9	11.71	853432	1668508	1109461.8	435546.9231	418692.3077
14095159	11	2014H1	ES	24.4	-0.12	9	11.71	853432	1668508	1109461.8	435546.9231	418692.3077
14095160	11	2014H1	ES	24.4	-0.12	9	11.71	853432	1668508	1109461.8	435546.9231	418692.3077
14095161	11	2014H1	ES	24.4	-0.12	9	11.71	853432	1668508	1109461.8	435546.9231	418692.3077
14095162	11	2014H1	ES	24.4	-0.12	9	11.71	853432	1668508	1109461.8	435546.9231	418692.3077
14095163	11	2014H1	ES	24.4	-0.12	9	11.71	853432	1668508	1109461.8	435546.9231	418692.3077
14095164	11	2014H1	ES	24.4	-0.12	9	11.71	853432	1668508	1109461.8	435546.9231	418692.3077
14095165	11	2014H1	ES	24.4	-0.12	9	11.71	853432	1668508	1109461.8	435546.9231	418692.3077
14095166	11	2014H1	ES	24.4	-0.12	9	11.71	853432	1668508	1109461.8	435546.9231	418692.3077
14095167	11	2014H1	ES	24.4	-0.12	9	11.71	853432	1668508	1109461.8	435546.9231	418692.3077
14095168	11	2014H1	ES	24.4	-0.12	9	11.71	853432	1668508	1109461.8	435546.9231	418692.3077
14095169	11	2014H1	ES	24.4	-0.12	9	11.71	853432	1668508	1109461.8	435546.9231	418692.3077
14095170	11	2014H1	ES	24.4	-0.12	9	11.71	853432	1668508	1109461.8	435546.9231	418692.3077
14095171	11	2014H1	ES	24.4	-0.12	9	11.71	853432	1668508	1109461.8	435546.9231	418692.3077
14095172	11	2014H1	ES	24.4	-0.12	9	11.71	853432	1668508	1109461.8	435546.9231	418692.3077
14095173	11	2014H1	ES	24.4	-0.12	9	11.71	853432	1668508	1109461.8	435546.9231	418692.3077
14095174	11	2014H1	ES	24.4	-0.12	9	11.71	853432	1668508	1109461.8	435546.9231	418692.3077
14095175	11	2014H1	ES	24.4	-0.12	9	11.71	853432	1668508	1109461.8	435546.9231	418692.3077
14095176	11	2014H1	ES	24.4	-0.12	9	11.71	853432	1668508	1109461.8	435546.9231	418692.3077
14095177	11	2014H1	ES	24.4	-0.12	9	11.71	853432	1668508	1109461.8	435546.9231	418692.3077
14095178	11	2014H1	ES	24.4	-0.12	9	11.71	853432	1668508	1109461.8	435546.9231	418692.3077
14095179	11	2014H1	ES	24.4	-0.12	9	11.71	853432	1668508	1109461.8	435546.9231	418692.3077
14095180	11	2014H1	ES	24.4	-0.12	9	11.71	853432	1668508	1109461.8	435546.9231	418692.3077
14095181	11	2014H1	ES	24.4	-0.12	9	11.71	853432	1668508	1109461.8	435546.9231	418692.3077
14095182	11	2014H1	ES	24.4	-0.12	9	11.71	853432	1668508	1109461.8	435546.9231	418692.3077
14095183	11	2014H1	ES	24.4	-0.12	9	11.71	853432	1668508	1109461.8	435546.9231	418692.3077
14095184	11	2014H1	ES	24.4	-0.12	9	11.71	853432	1668508	1109461.8	435546.9231	418692.3077
14095185	11	2014H1	ES	24.4	-0.12	9	11.71	853432	1668508	1109461.8	435546.9231	418692.3077
14095186	11	2014H1	ES	24.4	-0.12	9	11.71	853432	1668508	1109461.8	435546.9231	418692.3077
14095187	11	2014H1	ES	24.4	-0.12	9	11.71	853432	1668508	1109461.8	435546.9231	418692.3077
14095188	11	2014H1	ES	24.4	-0.12	9	11.71	853432	1668508	1109461.8	435546.9231	418692.3077
14095189	11	2014H1	ES	24.4	-0.12	9	11.71	853432	1668508	1109461.8	435546.9231	418692.3077
14095190	11	2014H1	ES	24.4	-0.12	9	11.71	853432	1668508	1109461.8	435546.9231	418692.3077
14095191	11	2014H1	ES	24.4	-0.12	9	11.71	853432	1668508	1109461.8	435546.9231	418692.3077
14095192	11	2014H1	ES	24.4	-0.12	9	11.71	853432	1668508	1109461.8	435546.9231	418692.3077
14095193	11	2014H1	ES	24.4	-0.12	9	11.71	853432	1668508	1109461.8	435546.9231	418692.3077
14095194	11	2014H1	ES	24.4	-0.12	9	11.71	853432	1668508	1109461.8	435546.9231	418692.3077
14095195	11	2014H1	ES	24.4	-0.12	9	11.71	853432	1668508	1109461.8	435546.9231	418692.3077
14095196	11	2014H1	ES	24.4	-0.12	9	11.71	853432	1668508	1109461.8	435546.9231	418692.3077
14095197	11	2014H1	ES	24.4	-0.12	9	11.71	853432	1668508	1109461.8	435546.9231	418692.3077
14095198	11	2014H1	ES	24.4	-0.12	9	11.71	853432	1668508	1109461.8	435546.9231	418692.3077
14095199	11	2014H1	ES	24.4	-0.12	9	11.71	853432	1668508	1109461.8	435546.9231	418692.3077
14095200	11	2014H1	ES	24.4	-0.12	9	11.71	853432	1668508	1109461.8	435546.9231	418692.3077
14095201	11	2014H1	ES	24.4	-0.12	9	11.71	853432	1668508	1109461.8	435546.9231	418692.3077
14095202	11	2014H1	ES	24.4	-0.12	9	11.71	853432	1668508	1109461.8	435546.9231	418692.3077
14095203	11	2014H1	ES	24.4	-0.12	9	11.71	853432	1668508	1109461.8	435546.9231	418692.3077
14095204	11	2014H1	ES	24.4	-0.12	9	11.71	853432	1668508	1109461.8	435546.9231	418692.3077
14095205	11	2014H1	ES	24.4	-0.12	9	11.71	853432	1668508	1109461.8	435546.9231	418692.3077
14095206	11	2014H1	ES	24.4	-0.12	9	11.71	853432	1668508	1109461.8	435546.9231	418692.3077
14095207	11	2014H1	ES	24.4	-0.12	9	11.71	853432	1668508	1109461.8	435546.9231	418692.3077
14095208	11	2014H1	ES	24.4	-0.12	9	11.71	853432	1668508	1109461.8	435546.9231	418692.3077
14095209	11	2014H1	ES	24.4	-0.12	9	11.71	853432	1668508	1109461.8	435546.9231	418692.3077
14095210	11	2014H1	ES	24.4	-0.12	9	11.71	853432	1668508	1109461.8	435546.9231	418692.3077
14095211	11	2014H1	ES	24.4	-0.12	9	11.71	853432	1668508	1109461.8	435546.9231	418692.3077
14095212	11	2014H1	ES	24.4	-0.12	9	11.71	853432	1668508	1109461.8	435546.9231	418692.3077
14095213	11	2014H1	ES	24.4	-0.12	9	11.71	853432	1668508	1109461.8	435546.9231	418692.3077
14095214	11	2014H1	ES	24.4	-0.12	9	11.71	853432	1668508	1109461.8	435546.9231	418692.3077
14095215	11	2014H1	ES	24.4	-0.12	9	11.71	853432	1668508	1109461.8	435546.9231	418692.3077
14095216	11	2014H1	ES	24.4	-0.12	9	11.71	853432	1668508	1109461.8	435546.9231	418692.3077
14095217	11	2014H1	ES	24.4	-0.12	9	11.71	853432	1668508	1109461.8	435546.9231	418692.3077
14095218	11	2014H1	ES	24.4	-0.12	9	11.71	853432	1668508	1109461.8	435546.9231	418692.3077
14095219	11	2014H1	ES	24.4	-0.12	9	11.71	853432	1668508	1109461.8	435546.9231	418692.3077
14095220	11	2014H1	ES	24.4	-0.12	9	11.71	853432	1668508	1109461.8	435546.9231	418692.3077
14095221	11	2014H1	ES	24.4	-0.12	9	11.71	853432	1668508	1109461.8	435546.9231	418692.3077
14095222	11	2014H1	ES	24.4	-0.12	9	11.71	853432	1668508	1109461.8	435546.9231	418692.3077
14095223	11	2014H1	ES	24.4	-0.12	9	11.71	853432	1668508	1109461.8	435546.9231	418692.3077
14095224	11	2014H1	ES	24.4	-0.12	9	11.71	853432	1668508	1109461.8	435546.9231	418692.3077
14095225	11	2014H1	ES	24.4	-0.12	9	11.71	853432	1668508	1109461.8	435546.9231	418692.3077
14095226	11	2014H1	ES	24.4	-0.12	9	11.71	853432	1668508	1109461.8	435546.9231	418692.3077
14095227	11	2014H1	ES	24.4	-0.12	9	11.71	853432	1668508	1109461.8	435546.9231	418692.3077
14095228	11	2014H1	ES	24.4	-0.12	9	11.71	853432	1668508	1109461.8	435546.9231	418692.3077
14095229	11	2014H1	ES	24.4	-0.12	9	11.71	853432	1668508	1109461.8	435546.9231	418692.3077
14095230	11	2014H1	ES	24.4	-0.12	9	11.71	853432	1668508	1109461.8	435546.9231	418692.3077
14095231	11	2014H1	ES	24.4	-0.12	9	11.71	853432	1668508	1109461.8	435546.9231	418692.3077
14095232	11	2014H1	ES	24.4	-0.12	9	11.71	853432	1668508	1109461.8	435546.9231	418692.3077
14095233	11	2014H1	ES	24.4	-0.12	9	11.71	853432	1668508	1109461.8	435546.9231	418692.3077
14095234	11	2014H1	ES	24.4	-0.12	9	11.71	853432	1668508	1109461.8	435546.9231	418692.3077
14095235	11	2014H1	ES	24.4	-0.12	9	11.71	853432	1668508	1109461.8	435546.9231	418692.3077
14095236	11	2014H1	ES	24.4	-0.12	9	11.71	853432	1668508	1109461.8	435546.9231	418692.3077
14095237	11	2014H1	ES	24.4	-0.12	9	11.71	853432	1668508	1109461.8	435546.9231	418692.3077
14095238	11	2014H1	ES	24.4	-0.12	9	11.71	853432	1668508	1109461.8	435546.9231	418692.3077
14095239	11	2014H1	ES	24.4	-0.12	9	11.71	853432	1668508	1109461.8	435546.9231	418692.3077
14095240	11	2014H1	ES	24.4	-0.12	9	11.71	853432	1668508	1109461.8	435546.9231	418692.3077
14095241	11	2014H1	ES	24.4	-0.12	9	11.71	853432	1668508	1109461.8	435546.9231	418692.3077
14095242	11	2014H1	ES	24.4	-0.12	9	11.71	853432	1668508	1109461.8	435546.9231	418692.3077
14095243	11	2014H1	ES	24.4	-0.12	9	11.71	853432	1668508	1109461.8	435546.9231	418692.3077
14095244	11	2014H1	ES	24.4	-0.12	9	11.71	853432	1668508	1109461.8	435546.9231	418692.3077
14095245	11	2014H1	ES	24.4	-0.12	9	11.71	853432	1668508	1109461.8	435546.9231	418692.3077
14095246	11	2014H1	ES	24.4	-0.12	9	11.71	853432	1668508	1109461.8	435546.9231	418692.3077
14095247	11	2014H1	ES	24.4	-0.12	9	11.71	853432	1668508	1109461.8	435546.9231	418692.3077
14095248	11	2014H1	ES	24.4	-0.12	9	11.71	853432	1668508	1109461.8	435546.9231	418692.3077
14095249	11	2014H1	ES	24.4	-0.12	9	11.71	853432	1668508	1109461.8	435546.9231	418692.3077
14095250	11	2014H1	ES	24.4	-0.12	9	11.71	853432	1668508	1109461.8	435546.9231	418692.3077
14095251	11	2014H1	ES	24.4	-0.12	9	11.71	853432	1668508	1109461.8	435546.9231	418692.3077
14095252	11	2014H1	ES	24.4	-0.12	9	11.71	853432	1668508	1109461.8	435546.9231	418692.3077
14095253	11	2014H1	ES	24.4	-0.12	9	11.71	853432	1668508	1109461.8	435546.9231	418692.3077
14095254	11	2014H1	ES	24.4	-0.12	9	11.71	853432	1668508	1109461.8	435546.9231	418692.3077
14095255	11	2014H1	ES	24.4	-0.12	9	11.71	853432	1668508	1109461.8	435546.9231	418692.3077
14095256	11	2014H1	ES	24.4	-0.12	9	11.71	853432	1668508	1109461.8	435546.9231	418692.3077
14095257	11	2014H1	ES	24.4	-0.12	9	11.71	853432	1668508	1109461.8	435546.9231	418692.3077
14095258	11	2014H1	ES	24.4	-0.12	9	11.71	853432	1668508	1109461.8	435546.9231	418692.3077
14095259	11	2014H1	ES	24.4	-0.12	9	11.71	853432	1668508	1109461.8	435546.9231	418692.3077
14095260	11	2014H1	ES	24.4	-0.12	9	11.71	853432	1668508	1109461.8	435546.9231	418692.3077
14095261	11	2014H1	ES	24.4	-0.12	9	11.71	853432	1668508	1109461.8	435546.9231	418692.3077
14095262	11	2014H1	ES	24.4	-0.12	9	11.71	853432	1668508	1109461.8	435546.9231	418692.3077
14095263	11	2014H1	ES	24.4	-0.12	9	11.71	853432	1668508	1109461.8	435546.9231	418692.3077
14095264	11	2014H1	ES	24.4	-0.12	9	11.71	853432	1668508	1109461.8	435546.9231	418692.3077
14095265	11	2014H1	ES	24.4	-0.12	9	11.71	853432	1668508	1109461.8	435546.9231	418692.3077
14095266	11	2014H1	ES	24.4	-0.12	9	11.71	853432	1668508	1109461.8	435546.9231	418692.3077
14095267	11	2014H1	ES	24.4	-0.12	9	11.71	853432	1668508	1109461.8	435546.9231	418692.3077
14095268	11	2014H1	ES	24.4	-0.12	9	11.71	853432	1668508	1109461.8	435546.9231	418692.3077
14095269	11	2014H1	ES	24.4	-0.12	9	11.71	853432	1668508	1109461.8	435546.9231	418692.3077
14095270	11	2014H1	ES	24.4	-0.12	9	11.71	853432	1668508	1109461.8	435546.9231	418692.3077
14095271	11	2014H1	ES	24.4	-0.12	9	11.71	853432	1668508	1109461.8	435546.9231	418692.3077
14095272	11	2014H1	ES	24.4	-0.12	9	11.71	853432	1668508	1109461.8	435546.9231	418692.3077
14095273	11	2014H1	ES	24.4	-0.12	9	11.71	853432	1668508	1109461.8	435546.9231	418692.3077
14095274	11	2014H1	ES	24.4	-0.12	9	11.71	853432	1668508	1109461.8	435546.9231	418692.3077
14095275	11	2014H1	ES	24.4	-0.12	9	11.71	853432	1668508	1109461.8	435546.9231	418692.3077
14095276	11	2014H1	ES	24.4	-0.12	9	11.71	853432	1668508	1109461.8	435546.9231	418692.3077
14095277	11	2014H1	ES	24.4	-0.12	9	11.71	853432	1668508	1109461.8	435546.9231	418692.3077
14095278	11	2014H1	ES	24.4	-0.12	9	11.71	853432	1668508	1109461.8	435546.9231	418692.3077
14095279	11	2014H1	ES	24.4	-0.12	9	11.71	853432	1668508	1109461.8	435546.9231	418692.3077
14095280	11	2014H1	ES	24.4	-0.12	9	11.71	853432	1668508	1109461.8	435546.9231	418692.3077
14095281	11	2014H1	ES	24.4	-0.12	9	11.71	853432	1668508	1109461.8	435546.9231	418692.3077
14095282	11	2014H1	ES	24.4	-0.12	9	11.71	853432	1668508	1109461.8	435546.9231	418692.3077
14095283	11	2014H1	ES	24.4	-0.12	9	11.71	853432	1668508	1109461.8	435546.9231	418692.3077
14095284	11	2014H1	ES	24.4	-0.12	9	11.71	853432	1668508	1109461.8	435546.9231	418692.3077
14095285	11	2014H1	ES	24.4	-0.12	9	11.71	853432	1668508	1109461.8	435546.9231	418692.3077
14095286	11	2014H1	ES	24.4	-0.12	9	11.71	853432	1668508	1109461.8	435546.9231	418692.3077
14095287	11	2014H1	ES	24.4	-0.12	9	11.71	853432	1668508	1109461.8	435546.9231	418692.3077
14095288	11	2014H1	ES	24.4	-0.12	9	11.71	853432	1668508	1109461.8	435546.9231	418692.3077
14095289	11	2014H1	ES	24.4	-0.12	9	11.71	853432	1668508	1109461.8	435546.9231	418692.3077
14095290	11	2014H1	ES	24.4	-0.12	9	11.71	853432	1668508	1109461.8	435546.9231	418692.3077
14095291	11	2014H1	ES	24.4	-0.12	9	11.71	853432	1668508	1109461.8	435546.9231	418692.3077
14095292	11	2014H1	ES	24.4	-0.12	9	11.71	853432	1668508	1109461.8	435546.9231	418692.3077
14095293	11	2014H1	ES	24.4	-0.12	9	11.71	853432	1668508	1109461.8	435546.9231	418692.3077
14095294	11	2014H1	ES	24.4	-0.12	9	11.71	853432	1668508	1109461.8	435546.9231	418692.3077
14095295	11	2014H1	ES	24.4	-0.12	9	11.71	853432	1668508	1109461.8	435546.9231	418692.3077
14095296	11	2014H1	ES	24.4	-0.12	9	11.71	853432	1668508	1109461.8	435546.9231	418692.3077
14095297	11	2014H1	ES	24.4	-0.12	9	11.71	853432	1668508	1109461.8	435546.9231	418692.3077
14095298	11	2014H1	ES	24.4	-0.12	9	11.71	853432	1668508	1109461.8	435546.9231	418692.3077
14095299	11	2014H1	ES	24.4	-0.12	9	11.71	853432	1668508	1109461.8	435546.9231	418692.3077
14095300	11	2014H1	ES	24.4	-0.12	9	11.71	853432	1668508	1109461.8	435546.9231	418692.3077
14095301	11	2014H1	ES	24.4	-0.12	9	11.71	853432	1668508	1109461.8	435546.9231	418692.3077
14095302	11	2014H1	ES	24.4	-0.12	9	11.71	853432	1668508	1109461.8	435546.9231	418692.3077
14095303	11	2014H1	ES	24.4	-0.12	9	11.71	853432	1668508	1109461.8	435546.9231	418692.3077
14095304	11	2014H1	ES	24.4	-0.12	9	11.71	853432	1668508	1109461.8	435546.9231	418692.3077
14095305	11	2014H1	ES	24.4	-0.12	9	11.71	853432	1668508	1109461.8	435546.9231	418692.3077
14095306	11	2014H1	ES	24.4	-0.12	9	11.71	853432	1668508	1109461.8	435546.9231	418692.3077
14095307	11	2014H1	ES	24.4	-0.12	9	11.71	853432	1668508	1109461.8	435546.9231	418692.3077
14095308	11	2014H1	ES	24.4	-0.12	9	11.71	853432	1668508	1109461.8	435546.9231	418692.3077
14095309	11	2014H1	ES	24.4	-0.12	9	11.71	853432	1668508	1109461.8	435546.9231	418692.3077
14095310	11	2014H1	ES	24.4	-0.12	9	11.71	853432	1668508	1109461.8	435546.9231	418692.3077
14095311	11	2014H1	ES	24.4	-0.12	9	11.71	853432	1668508	1109461.8	435546.9231	418692.3077
14095312	11	2014H1	ES	24.4	-0.12	9	11.71	853432	1668508	1109461.8	435546.9231	418692.3077
14095313	11	2014H1	ES	24.4	-0.12	9	11.71	853432	1668508	1109461.8	435546.9231	418692.3077
14095314	11	2014H1	ES	24.4	-0.12	9	11.71	853432	1668508	1109461.8	435546.9231	418692.3077
14095315	11	2014H1	ES	24.4	-0.12	9	11.71	853432	1668508	1109461.8	435546.9231	418692.3077
14095316	11	2014H1	ES	24.4	-0.12	9	11.71	853432	1668508	1109461.8	435546.9231	418692.3077
14095317	11	2014H1	ES	24.4	-0.12	9	11.71	853432	1668508	1109461.8	435546.9231	418692.3077
14095318	11	2014H1	ES	24.4	-0.12	9	11.71	853432	1668508	1109461.8	435546.9231	418692.3077
14095319	11	2014H1	ES	24.4	-0.12	9	11.71	853432	1668508	1109461.8	435546.9231	418692.3077
14095320	11	2014H1	ES	24.4	-0.12	9	11.71	853432	1668508	1109461.8	435546.9231	418692.3077
14095321	11	2014H1	ES	24.4	-0.12	9	11.71	853432	1668508	1109461.8	435546.9231	418692.3077
14095322	11	2014H1	ES	24.4	-0.12	9	11.71	853432	1668508	1109461.8	435546.9231	418692.3077
14095323	11	2014H1	ES	24.4	-0.12	9	11.71	853432	1668508	1109461.8	435546.9231	418692.3077
14095324	11	2014H1	ES	24.4	-0.12	9	11.71	853432	1668508	1109461.8	435546.9231	418692.3077
14095325	11	2014H1	ES	24.4	-0.12	9	11.71	853432	1668508	1109461.8	435546.9231	418692.3077
14095326	11	2014H1	ES	24.4	-0.12	9	11.71	853432	1668508	1109461.8	435546.9231	418692.3077
14095327	11	2014H1	ES	24.4	-0.12	9	11.71	853432	1668508	1109461.8	435546.9231	418692.3077
14095328	11	2014H1	ES	24.4	-0.12	9	11.71	853432	1668508	1109461.8	435546.9231	418692.3077
14095329	11	2014H1	ES	24.4	-0.12	9	11.71	853432	1668508	1109461.8	435546.9231	418692.3077
14095330	11	2014H1	ES	24.4	-0.12	9	11.71	853432	1668508	1109461.8	435546.9231	418692.3077
14095331	11	2014H1	ES	24.4	-0.12	9	11.71	853432	1668508	1109461.8	435546.9231	418692.3077
14095332	11	2014H1	ES	24.4	-0.12	9	11.71	853432	1668508	1109461.8	435546.9231	418692.3077
14095333	11	2014H1	ES	24.4	-0.12	9	11.71	853432	1668508	1109461.8	435546.9231	418692.3077
14095334	11	2014H1	ES	24.4	-0.12	9	11.71	853432	1668508	1109461.8	435546.9231	418692.3077
14095335	11	2014H1	ES	24.4	-0.12	9	11.71	853432	1668508	1109461.8	435546.9231	418692.3077
14095336	11	2014H1	ES	24.4	-0.12	9	11.71	853432	1668508	1109461.8	435546.9231	418692.3077
14095337	11	2014H1	ES	24.4	-0.12	9	11.71	853432	1668508	1109461.8	435546.9231	418692.3077
14095338	11	2014H1	ES	24.4	-0.12	9	11.71	853432	1668508	1109461.8	435546.9231	418692.3077
14095339	11	2014H1	ES	24.4	-0.12	9	11.71	853432	1668508	1109461.8	435546.9231	418692.3077
14095340	11	2014H1	ES	24.4	-0.12	9	11.71	853432	1668508	1109461.8	435546.9231	418692.3077
14095341	11	2014H1	ES	24.4	-0.12	9	11.71	853432	1668508	1109461.8	435546.9231	418692.3077
14095342	11	2014H1	ES	24.4	-0.12	9	11.71	853432	1668508	1109461.8	435546.9231	418692.3077
14095343	11	2014H1	ES	24.4	-0.12	9	11.71	853432	1668508	1109461.8	435546.9231	418692.3077
14095344	11	2014H1	ES	24.4	-0.12	9	11.71	853432	1668508	1109461.8	435546.9231	418692.3077
14097346	11	2014H1	GR	26.540001	-1.2166667	34.220001	15.56	853432	1668508	1109461.8	435546.9231	418692.3077
14097347	11	2014H1	GR	26.540001	-1.2166667	34.220001	15.56	853432	1668508	1109461.8	435546.9231	418692.3077
14097348	11	2014H1	GR	26.540001	-1.2166667	34.220001	15.56	853432	1668508	1109461.8	435546.9231	418692.3077
14097349	11	2014H1	GR	26.540001	-1.2166667	34.220001	15.56	853432	1668508	1109461.8	435546.9231	418692.3077
14097350	11	2014H1	GR	26.540001	-1.2166667	34.220001	15.56	853432	1668508	1109461.8	435546.9231	418692.3077
14097351	11	2014H1	GR	26.540001	-1.2166667	34.220001	15.56	853432	1668508	1109461.8	435546.9231	418692.3077
14097352	11	2014H1	GR	26.540001	-1.2166667	34.220001	15.56	853432	1668508	1109461.8	435546.9231	418692.3077
14097353	11	2014H1	GR	26.540001	-1.2166667	34.220001	15.56	853432	1668508	1109461.8	435546.9231	418692.3077
14097354	11	2014H1	GR	26.540001	-1.2166667	34.220001	15.56	853432	1668508	1109461.8	435546.9231	418692.3077
14097355	11	2014H1	GR	26.540001	-1.2166667	34.220001	15.56	853432	1668508	1109461.8	435546.9231	418692.3077
14097356	11	2014H1	GR	26.540001	-1.2166667	34.220001	15.56	853432	1668508	1109461.8	435546.9231	418692.3077
14097357	11	2014H1	GR	26.540001	-1.2166667	34.220001	15.56	853432	1668508	1109461.8	435546.9231	418692.3077
14097358	11	2014H1	GR	26.540001	-1.2166667	34.220001	15.56	853432	1668508	1109461.8	435546.9231	418692.3077
14097359	11	2014H1	GR	26.540001	-1.2166667	34.220001	15.56	853432	1668508	1109461.8	435546.9231	418692.3077
14097360	11	2014H1	GR	26.540001	-1.2166667	34.220001	15.56	853432	1668508	1109461.8	435546.9231	418692.3077
14097361	11	2014H1	GR	26.540001	-1.2166667	34.220001	15.56	853432	1668508	1109461.8	435546.9231	418692.3077
14097362	11	2014H1	GR	26.540001	-1.2166667	34.220001	15.56	853432	1668508	1109461.8	435546.9231	418692.3077
14097363	11	2014H1	GR	26.540001	-1.2166667	34.220001	15.56	853432	1668508	1109461.8	435546.9231	418692.3077
14097364	11	2014H1	GR	26.540001	-1.2166667	34.220001	15.56	853432	1668508	1109461.8	435546.9231	418692.3077
14097365	11	2014H1	GR	26.540001	-1.2166667	34.220001	15.56	853432	1668508	1109461.8	435546.9231	418692.3077
14097366	11	2014H1	GR	26.540001	-1.2166667	34.220001	15.56	853432	1668508	1109461.8	435546.9231	418692.3077
14097367	11	2014H1	GR	26.540001	-1.2166667	34.220001	15.56	853432	1668508	1109461.8	435546.9231	418692.3077
14097368	11	2014H1	GR	26.540001	-1.2166667	34.220001	15.56	853432	1668508	1109461.8	435546.9231	418692.3077
14097369	11	2014H1	GR	26.540001	-1.2166667	34.220001	15.56	853432	1668508	1109461.8	435546.9231	418692.3077
14097370	11	2014H1	GR	26.540001	-1.2166667	34.220001	15.56	853432	1668508	1109461.8	435546.9231	418692.3077
14097371	11	2014H1	GR	26.540001	-1.2166667	34.220001	15.56	853432	1668508	1109461.8	435546.9231	418692.3077
14097372	11	2014H1	GR	26.540001	-1.2166667	34.220001	15.56	853432	1668508	1109461.8	435546.9231	418692.3077
14097373	11	2014H1	GR	26.540001	-1.2166667	34.220001	15.56	853432	1668508	1109461.8	435546.9231	418692.3077
14097374	11	2014H1	GR	26.540001	-1.2166667	34.220001	15.56	853432	1668508	1109461.8	435546.9231	418692.3077
14097375	11	2014H1	GR	26.540001	-1.2166667	34.220001	15.56	853432	1668508	1109461.8	435546.9231	418692.3077
14097376	11	2014H1	GR	26.540001	-1.2166667	34.220001	15.56	853432	1668508	1109461.8	435546.9231	418692.3077
14097377	11	2014H1	GR	26.540001	-1.2166667	34.220001	15.56	853432	1668508	1109461.8	435546.9231	418692.3077
14097378	11	2014H1	GR	26.540001	-1.2166667	34.220001	15.56	853432	1668508	1109461.8	435546.9231	418692.3077
14097379	11	2014H1	GR	26.540001	-1.2166667	34.220001	15.56	853432	1668508	1109461.8	435546.9231	418692.3077
14097380	11	2014H1	GR	26.540001	-1.2166667	34.220001	15.56	853432	1668508	1109461.8	435546.9231	418692.3077
14097381	11	2014H1	GR	26.540001	-1.2166667	34.220001	15.56	853432	1668508	1109461.8	435546.9231	418692.3077
14097382	11	2014H1	GR	26.540001	-1.2166667	34.220001	15.56	853432	1668508	1109461.8	435546.9231	418692.3077
14097383	11	2014H1	GR	26.540001	-1.2166667	34.220001	15.56	853432	1668508	1109461.8	435546.9231	418692.3077
14097384	11	2014H1	GR	26.540001	-1.2166667	34.220001	15.56	853432	1668508	1109461.8	435546.9231	418692.3077
14097385	11	2014H1	GR	26.540001	-1.2166667	34.220001	15.56	853432	1668508	1109461.8	435546.9231	418692.3077
14097386	11	2014H1	GR	26.540001	-1.2166667	34.220001	15.56	853432	1668508	1109461.8	435546.9231	418692.3077
14097387	11	2014H1	GR	26.540001	-1.2166667	34.220001	15.56	853432	1668508	1109461.8	435546.9231	418692.3077
14097388	11	2014H1	GR	26.540001	-1.2166667	34.220001	15.56	853432	1668508	1109461.8	435546.9231	418692.3077
14097389	11	2014H1	GR	26.540001	-1.2166667	34.220001	15.56	853432	1668508	1109461.8	435546.9231	418692.3077
14097390	11	2014H1	GR	26.540001	-1.2166667	34.220001	15.56	853432	1668508	1109461.8	435546.9231	418692.3077
14097391	11	2014H1	GR	26.540001	-1.2166667	34.220001	15.56	853432	1668508	1109461.8	435546.9231	418692.3077
14097392	11	2014H1	GR	26.540001	-1.2166667	34.220001	15.56	853432	1668508	1109461.8	435546.9231	418692.3077
14097393	11	2014H1	GR	26.540001	-1.2166667	34.220001	15.56	853432	1668508	1109461.8	435546.9231	418692.3077
14097394	11	2014H1	GR	26.540001	-1.2166667	34.220001	15.56	853432	1668508	1109461.8	435546.9231	418692.3077
14097395	11	2014H1	GR	26.540001	-1.2166667	34.220001	15.56	853432	1668508	1109461.8	435546.9231	418692.3077
14097396	11	2014H1	GR	26.540001	-1.2166667	34.220001	15.56	853432	1668508	1109461.8	435546.9231	418692.3077
14097397	11	2014H1	GR	26.540001	-1.2166667	34.220001	15.56	853432	1668508	1109461.8	435546.9231	418692.3077
14097398	11	2014H1	GR	26.540001	-1.2166667	34.220001	15.56	853432	1668508	1109461.8	435546.9231	418692.3077
14097399	11	2014H1	GR	26.540001	-1.2166667	34.220001	15.56	853432	1668508	1109461.8	435546.9231	418692.3077
14097400	11	2014H1	GR	26.540001	-1.2166667	34.220001	15.56	853432	1668508	1109461.8	435546.9231	418692.3077
14097401	11	2014H1	GR	26.540001	-1.2166667	34.220001	15.56	853432	1668508	1109461.8	435546.9231	418692.3077
14097402	11	2014H1	GR	26.540001	-1.2166667	34.220001	15.56	853432	1668508	1109461.8	435546.9231	418692.3077
14097403	11	2014H1	GR	26.540001	-1.2166667	34.220001	15.56	853432	1668508	1109461.8	435546.9231	418692.3077
14097404	11	2014H1	GR	26.540001	-1.2166667	34.220001	15.56	853432	1668508	1109461.8	435546.9231	418692.3077
14097405	11	2014H1	GR	26.540001	-1.2166667	34.220001	15.56	853432	1668508	1109461.8	435546.9231	418692.3077
14097406	11	2014H1	GR	26.540001	-1.2166667	34.220001	15.56	853432	1668508	1109461.8	435546.9231	418692.3077
14097407	11	2014H1	GR	26.540001	-1.2166667	34.220001	15.56	853432	1668508	1109461.8	435546.9231	418692.3077
14097408	11	2014H1	GR	26.540001	-1.2166667	34.220001	15.56	853432	1668508	1109461.8	435546.9231	418692.3077
14097409	11	2014H1	GR	26.540001	-1.2166667	34.220001	15.56	853432	1668508	1109461.8	435546.9231	418692.3077
14097410	11	2014H1	GR	26.540001	-1.2166667	34.220001	15.56	853432	1668508	1109461.8	435546.9231	418692.3077
14097411	11	2014H1	GR	26.540001	-1.2166667	34.220001	15.56	853432	1668508	1109461.8	435546.9231	418692.3077
14097412	11	2014H1	GR	26.540001	-1.2166667	34.220001	15.56	853432	1668508	1109461.8	435546.9231	418692.3077
14097413	11	2014H1	GR	26.540001	-1.2166667	34.220001	15.56	853432	1668508	1109461.8	435546.9231	418692.3077
14097414	11	2014H1	GR	26.540001	-1.2166667	34.220001	15.56	853432	1668508	1109461.8	435546.9231	418692.3077
14097415	11	2014H1	GR	26.540001	-1.2166667	34.220001	15.56	853432	1668508	1109461.8	435546.9231	418692.3077
14097416	11	2014H1	GR	26.540001	-1.2166667	34.220001	15.56	853432	1668508	1109461.8	435546.9231	418692.3077
14097417	11	2014H1	GR	26.540001	-1.2166667	34.220001	15.56	853432	1668508	1109461.8	435546.9231	418692.3077
14097418	11	2014H1	GR	26.540001	-1.2166667	34.220001	15.56	853432	1668508	1109461.8	435546.9231	418692.3077
14097419	11	2014H1	GR	26.540001	-1.2166667	34.220001	15.56	853432	1668508	1109461.8	435546.9231	418692.3077
14097420	11	2014H1	GR	26.540001	-1.2166667	34.220001	15.56	853432	1668508	1109461.8	435546.9231	418692.3077
14097421	11	2014H1	GR	26.540001	-1.2166667	34.220001	15.56	853432	1668508	1109461.8	435546.9231	418692.3077
14097422	11	2014H1	GR	26.540001	-1.2166667	34.220001	15.56	853432	1668508	1109461.8	435546.9231	418692.3077
14097423	11	2014H1	GR	26.540001	-1.2166667	34.220001	15.56	853432	1668508	1109461.8	435546.9231	418692.3077
14097424	11	2014H1	GR	26.540001	-1.2166667	34.220001	15.56	853432	1668508	1109461.8	435546.9231	418692.3077
14097425	11	2014H1	GR	26.540001	-1.2166667	34.220001	15.56	853432	1668508	1109461.8	435546.9231	418692.3077
14097426	11	2014H1	GR	26.540001	-1.2166667	34.220001	15.56	853432	1668508	1109461.8	435546.9231	418692.3077
14097427	11	2014H1	GR	26.540001	-1.2166667	34.220001	15.56	853432	1668508	1109461.8	435546.9231	418692.3077
14097428	11	2014H1	GR	26.540001	-1.2166667	34.220001	15.56	853432	1668508	1109461.8	435546.9231	418692.3077
14097429	11	2014H1	GR	26.540001	-1.2166667	34.220001	15.56	853432	1668508	1109461.8	435546.9231	418692.3077
14097430	11	2014H1	GR	26.540001	-1.2166667	34.220001	15.56	853432	1668508	1109461.8	435546.9231	418692.3077
14097431	11	2014H1	GR	26.540001	-1.2166667	34.220001	15.56	853432	1668508	1109461.8	435546.9231	418692.3077
14097432	11	2014H1	GR	26.540001	-1.2166667	34.220001	15.56	853432	1668508	1109461.8	435546.9231	418692.3077
14097433	11	2014H1	GR	26.540001	-1.2166667	34.220001	15.56	853432	1668508	1109461.8	435546.9231	418692.3077
14097434	11	2014H1	GR	26.540001	-1.2166667	34.220001	15.56	853432	1668508	1109461.8	435546.9231	418692.3077
14097435	11	2014H1	GR	26.540001	-1.2166667	34.220001	15.56	853432	1668508	1109461.8	435546.9231	418692.3077
14097436	11	2014H1	GR	26.540001	-1.2166667	34.220001	15.56	853432	1668508	1109461.8	435546.9231	418692.3077
14097437	11	2014H1	GR	26.540001	-1.2166667	34.220001	15.56	853432	1668508	1109461.8	435546.9231	418692.3077
14097438	11	2014H1	GR	26.540001	-1.2166667	34.220001	15.56	853432	1668508	1109461.8	435546.9231	418692.3077
14097439	11	2014H1	GR	26.540001	-1.2166667	34.220001	15.56	853432	1668508	1109461.8	435546.9231	418692.3077
14097440	11	2014H1	GR	26.540001	-1.2166667	34.220001	15.56	853432	1668508	1109461.8	435546.9231	418692.3077
14097441	11	2014H1	GR	26.540001	-1.2166667	34.220001	15.56	853432	1668508	1109461.8	435546.9231	418692.3077
14097442	11	2014H1	GR	26.540001	-1.2166667	34.220001	15.56	853432	1668508	1109461.8	435546.9231	418692.3077
14097443	11	2014H1	GR	26.540001	-1.2166667	34.220001	15.56	853432	1668508	1109461.8	435546.9231	418692.3077
14097444	11	2014H1	GR	26.540001	-1.2166667	34.220001	15.56	853432	1668508	1109461.8	435546.9231	418692.3077
14097445	11	2014H1	GR	26.540001	-1.2166667	34.220001	15.56	853432	1668508	1109461.8	435546.9231	418692.3077
14097446	11	2014H1	GR	26.540001	-1.2166667	34.220001	15.56	853432	1668508	1109461.8	435546.9231	418692.3077
14097447	11	2014H1	GR	26.540001	-1.2166667	34.220001	15.56	853432	1668508	1109461.8	435546.9231	418692.3077
14097448	11	2014H1	GR	26.540001	-1.2166667	34.220001	15.56	853432	1668508	1109461.8	435546.9231	418692.3077
14097449	11	2014H1	GR	26.540001	-1.2166667	34.220001	15.56	853432	1668508	1109461.8	435546.9231	418692.3077
14097450	11	2014H1	GR	26.540001	-1.2166667	34.220001	15.56	853432	1668508	1109461.8	435546.9231	418692.3077
14097451	11	2014H1	GR	26.540001	-1.2166667	34.220001	15.56	853432	1668508	1109461.8	435546.9231	418692.3077
14097452	11	2014H1	GR	26.540001	-1.2166667	34.220001	15.56	853432	1668508	1109461.8	435546.9231	418692.3077
14097453	11	2014H1	GR	26.540001	-1.2166667	34.220001	15.56	853432	1668508	1109461.8	435546.9231	418692.3077
14097454	11	2014H1	GR	26.540001	-1.2166667	34.220001	15.56	853432	1668508	1109461.8	435546.9231	418692.3077
14097455	11	2014H1	GR	26.540001	-1.2166667	34.220001	15.56	853432	1668508	1109461.8	435546.9231	418692.3077
14097456	11	2014H1	GR	26.540001	-1.2166667	34.220001	15.56	853432	1668508	1109461.8	435546.9231	418692.3077
14097457	11	2014H1	GR	26.540001	-1.2166667	34.220001	15.56	853432	1668508	1109461.8	435546.9231	418692.3077
14097458	11	2014H1	GR	26.540001	-1.2166667	34.220001	15.56	853432	1668508	1109461.8	435546.9231	418692.3077
14097459	11	2014H1	GR	26.540001	-1.2166667	34.220001	15.56	853432	1668508	1109461.8	435546.9231	418692.3077
14097460	11	2014H1	GR	26.540001	-1.2166667	34.220001	15.56	853432	1668508	1109461.8	435546.9231	418692.3077
14097461	11	2014H1	GR	26.540001	-1.2166667	34.220001	15.56	853432	1668508	1109461.8	435546.9231	418692.3077
14097462	11	2014H1	GR	26.540001	-1.2166667	34.220001	15.56	853432	1668508	1109461.8	435546.9231	418692.3077
14097463	11	2014H1	GR	26.540001	-1.2166667	34.220001	15.56	853432	1668508	1109461.8	435546.9231	418692.3077
14097464	11	2014H1	GR	26.540001	-1.2166667	34.220001	15.56	853432	1668508	1109461.8	435546.9231	418692.3077
14097465	11	2014H1	GR	26.540001	-1.2166667	34.220001	15.56	853432	1668508	1109461.8	435546.9231	418692.3077
14097466	11	2014H1	GR	26.540001	-1.2166667	34.220001	15.56	853432	1668508	1109461.8	435546.9231	418692.3077
14097467	11	2014H1	GR	26.540001	-1.2166667	34.220001	15.56	853432	1668508	1109461.8	435546.9231	418692.3077
14097468	11	2014H1	GR	26.540001	-1.2166667	34.220001	15.56	853432	1668508	1109461.8	435546.9231	418692.3077
14097469	11	2014H1	GR	26.540001	-1.2166667	34.220001	15.56	853432	1668508	1109461.8	435546.9231	418692.3077
14097470	11	2014H1	GR	26.540001	-1.2166667	34.220001	15.56	853432	1668508	1109461.8	435546.9231	418692.3077
14097471	11	2014H1	GR	26.540001	-1.2166667	34.220001	15.56	853432	1668508	1109461.8	435546.9231	418692.3077
14097472	11	2014H1	GR	26.540001	-1.2166667	34.220001	15.56	853432	1668508	1109461.8	435546.9231	418692.3077
14097473	11	2014H1	GR	26.540001	-1.2166667	34.220001	15.56	853432	1668508	1109461.8	435546.9231	418692.3077
14097474	11	2014H1	GR	26.540001	-1.2166667	34.220001	15.56	853432	1668508	1109461.8	435546.9231	418692.3077
14097475	11	2014H1	GR	26.540001	-1.2166667	34.220001	15.56	853432	1668508	1109461.8	435546.9231	418692.3077
14097476	11	2014H1	GR	26.540001	-1.2166667	34.220001	15.56	853432	1668508	1109461.8	435546.9231	418692.3077
14097477	11	2014H1	GR	26.540001	-1.2166667	34.220001	15.56	853432	1668508	1109461.8	435546.9231	418692.3077
14097478	11	2014H1	GR	26.540001	-1.2166667	34.220001	15.56	853432	1668508	1109461.8	435546.9231	418692.3077
14097479	11	2014H1	GR	26.540001	-1.2166667	34.220001	15.56	853432	1668508	1109461.8	435546.9231	418692.3077
14097480	11	2014H1	GR	26.540001	-1.2166667	34.220001	15.56	853432	1668508	1109461.8	435546.9231	418692.3077
14097481	11	2014H1	GR	26.540001	-1.2166667	34.220001	15.56	853432	1668508	1109461.8	435546.9231	418692.3077
14097482	11	2014H1	GR	26.540001	-1.2166667	34.220001	15.56	853432	1668508	1109461.8	435546.9231	418692.3077
14097483	11	2014H1	GR	26.540001	-1.2166667	34.220001	15.56	853432	1668508	1109461.8	435546.9231	418692.3077
14097484	11	2014H1	GR	26.540001	-1.2166667	34.220001	15.56	853432	1668508	1109461.8	435546.9231	418692.3077
14097485	11	2014H1	GR	26.540001	-1.2166667	34.220001	15.56	853432	1668508	1109461.8	435546.9231	418692.3077
14097486	11	2014H1	GR	26.540001	-1.2166667	34.220001	15.56	853432	1668508	1109461.8	435546.9231	418692.3077
14097487	11	2014H1	GR	26.540001	-1.2166667	34.220001	15.56	853432	1668508	1109461.8	435546.9231	418692.3077
14097488	11	2014H1	GR	26.540001	-1.2166667	34.220001	15.56	853432	1668508	1109461.8	435546.9231	418692.3077
14097489	11	2014H1	GR	26.540001	-1.2166667	34.220001	15.56	853432	1668508	1109461.8	435546.9231	418692.3077
14097490	11	2014H1	GR	26.540001	-1.2166667	34.220001	15.56	853432	1668508	1109461.8	435546.9231	418692.3077
14097491	11	2014H1	GR	26.540001	-1.2166667	34.220001	15.56	853432	1668508	1109461.8	435546.9231	418692.3077
14097492	11	2014H1	GR	26.540001	-1.2166667	34.220001	15.56	853432	1668508	1109461.8	435546.9231	418692.3077
14097493	11	2014H1	GR	26.540001	-1.2166667	34.220001	15.56	853432	1668508	1109461.8	435546.9231	418692.3077
14097494	11	2014H1	GR	26.540001	-1.2166667	34.220001	15.56	853432	1668508	1109461.8	435546.9231	418692.3077
14097495	11	2014H1	GR	26.540001	-1.2166667	34.220001	15.56	853432	1668508	1109461.8	435546.9231	418692.3077
14097496	11	2014H1	GR	26.540001	-1.2166667	34.220001	15.56	853432	1668508	1109461.8	435546.9231	418692.3077
14097497	11	2014H1	GR	26.540001	-1.2166667	34.220001	15.56	853432	1668508	1109461.8	435546.9231	418692.3077
14097498	11	2014H1	GR	26.540001	-1.2166667	34.220001	15.56	853432	1668508	1109461.8	435546.9231	418692.3077
14097499	11	2014H1	GR	26.540001	-1.2166667	34.220001	15.56	853432	1668508	1109461.8	435546.9231	418692.3077
14097500	11	2014H1	GR	26.540001	-1.2166667	34.220001	15.56	853432	1668508	1109461.8	435546.9231	418692.3077
14097501	11	2014H1	GR	26.540001	-1.2166667	34.220001	15.56	853432	1668508	1109461.8	435546.9231	418692.3077
14097502	11	2014H1	GR	26.540001	-1.2166667	34.220001	15.56	853432	1668508	1109461.8	435546.9231	418692.3077
14097503	11	2014H1	GR	26.540001	-1.2166667	34.220001	15.56	853432	1668508	1109461.8	435546.9231	418692.3077
14097504	11	2014H1	GR	26.540001	-1.2166667	34.220001	15.56	853432	1668508	1109461.8	435546.9231	418692.3077
14097505	11	2014H1	GR	26.540001	-1.2166667	34.220001	15.56	853432	1668508	1109461.8	435546.9231	418692.3077
14097506	11	2014H1	GR	26.540001	-1.2166667	34.220001	15.56	853432	1668508	1109461.8	435546.9231	418692.3077
14097507	11	2014H1	GR	26.540001	-1.2166667	34.220001	15.56	853432	1668508	1109461.8	435546.9231	418692.3077
14097508	11	2014H1	GR	26.540001	-1.2166667	34.220001	15.56	853432	1668508	1109461.8	435546.9231	418692.3077
14097509	11	2014H1	GR	26.540001	-1.2166667	34.220001	15.56	853432	1668508	1109461.8	435546.9231	418692.3077
14097510	11	2014H1	GR	26.540001	-1.2166667	34.220001	15.56	853432	1668508	1109461.8	435546.9231	418692.3077
14097511	11	2014H1	GR	26.540001	-1.2166667	34.220001	15.56	853432	1668508	1109461.8	435546.9231	418692.3077
14097512	11	2014H1	GR	26.540001	-1.2166667	34.220001	15.56	853432	1668508	1109461.8	435546.9231	418692.3077
14097513	11	2014H1	GR	26.540001	-1.2166667	34.220001	15.56	853432	1668508	1109461.8	435546.9231	418692.3077
14097514	11	2014H1	GR	26.540001	-1.2166667	34.220001	15.56	853432	1668508	1109461.8	435546.9231	418692.3077
14097515	11	2014H1	GR	26.540001	-1.2166667	34.220001	15.56	853432	1668508	1109461.8	435546.9231	418692.3077
14097516	11	2014H1	GR	26.540001	-1.2166667	34.220001	15.56	853432	1668508	1109461.8	435546.9231	418692.3077
14097517	11	2014H1	GR	26.540001	-1.2166667	34.220001	15.56	853432	1668508	1109461.8	435546.9231	418692.3077
14097518	11	2014H1	GR	26.540001	-1.2166667	34.220001	15.56	853432	1668508	1109461.8	435546.9231	418692.3077
14097519	11	2014H1	GR	26.540001	-1.2166667	34.220001	15.56	853432	1668508	1109461.8	435546.9231	418692.3077
14097520	11	2014H1	GR	26.540001	-1.2166667	34.220001	15.56	853432	1668508	1109461.8	435546.9231	418692.3077
14097521	11	2014H1	GR	26.540001	-1.2166667	34.220001	15.56	853432	1668508	1109461.8	435546.9231	418692.3077
14097522	11	2014H1	GR	26.540001	-1.2166667	34.220001	15.56	853432	1668508	1109461.8	435546.9231	418692.3077
14097523	11	2014H1	GR	26.540001	-1.2166667	34.220001	15.56	853432	1668508	1109461.8	435546.9231	418692.3077
14097524	11	2014H1	GR	26.540001	-1.2166667	34.220001	15.56	853432	1668508	1109461.8	435546.9231	418692.3077
14097525	11	2014H1	GR	26.540001	-1.2166667	34.220001	15.56	853432	1668508	1109461.8	435546.9231	418692.3077
14097526	11	2014H1	GR	26.540001	-1.2166667	34.220001	15.56	853432	1668508	1109461.8	435546.9231	418692.3077
14097527	11	2014H1	GR	26.540001	-1.2166667	34.220001	15.56	853432	1668508	1109461.8	435546.9231	418692.3077
14097528	11	2014H1	GR	26.540001	-1.2166667	34.220001	15.56	853432	1668508	1109461.8	435546.9231	418692.3077
14097529	11	2014H1	GR	26.540001	-1.2166667	34.220001	15.56	853432	1668508	1109461.8	435546.9231	418692.3077
14097530	11	2014H1	GR	26.540001	-1.2166667	34.220001	15.56	853432	1668508	1109461.8	435546.9231	418692.3077
14097531	11	2014H1	GR	26.540001	-1.2166667	34.220001	15.56	853432	1668508	1109461.8	435546.9231	418692.3077
14097532	11	2014H1	GR	26.540001	-1.2166667	34.220001	15.56	853432	1668508	1109461.8	435546.9231	418692.3077
14097533	11	2014H1	GR	26.540001	-1.2166667	34.220001	15.56	853432	1668508	1109461.8	435546.9231	418692.3077
14097534	11	2014H1	GR	26.540001	-1.2166667	34.220001	15.56	853432	1668508	1109461.8	435546.9231	418692.3077
14097535	11	2014H1	GR	26.540001	-1.2166667	34.220001	15.56	853432	1668508	1109461.8	435546.9231	418692.3077
14097536	11	2014H1	GR	26.540001	-1.2166667	34.220001	15.56	853432	1668508	1109461.8	435546.9231	418692.3077
14097537	11	2014H1	GR	26.540001	-1.2166667	34.220001	15.56	853432	1668508	1109461.8	435546.9231	418692.3077
14097538	11	2014H1	GR	26.540001	-1.2166667	34.220001	15.56	853432	1668508	1109461.8	435546.9231	418692.3077
14097539	11	2014H1	GR	26.540001	-1.2166667	34.220001	15.56	853432	1668508	1109461.8	435546.9231	418692.3077
14097540	11	2014H1	GR	26.540001	-1.2166667	34.220001	15.56	853432	1668508	1109461.8	435546.9231	418692.3077
14097541	11	2014H1	GR	26.540001	-1.2166667	34.220001	15.56	853432	1668508	1109461.8	435546.9231	418692.3077
14097542	11	2014H1	GR	26.540001	-1.2166667	34.220001	15.56	853432	1668508	1109461.8	435546.9231	418692.3077
14097543	11	2014H1	GR	26.540001	-1.2166667	34.220001	15.56	853432	1668508	1109461.8	435546.9231	418692.3077
14097544	11	2014H1	GR	26.540001	-1.2166667	34.220001	15.56	853432	1668508	1109461.8	435546.9231	418692.3077
14097545	11	2014H1	GR	26.540001	-1.2166667	34.220001	15.56	853432	1668508	1109461.8	435546.9231	418692.3077
14097546	11	2014H1	GR	26.540001	-1.2166667	34.220001	15.56	853432	1668508	1109461.8	435546.9231	418692.3077
14097547	11	2014H1	GR	26.540001	-1.2166667	34.220001	15.56	853432	1668508	1109461.8	435546.9231	418692.3077
14097548	11	2014H1	GR	26.540001	-1.2166667	34.220001	15.56	853432	1668508	1109461.8	435546.9231	418692.3077
14097549	11	2014H1	GR	26.540001	-1.2166667	34.220001	15.56	853432	1668508	1109461.8	435546.9231	418692.3077
14097550	11	2014H1	GR	26.540001	-1.2166667	34.220001	15.56	853432	1668508	1109461.8	435546.9231	418692.3077
14097551	11	2014H1	GR	26.540001	-1.2166667	34.220001	15.56	853432	1668508	1109461.8	435546.9231	418692.3077
14097552	11	2014H1	GR	26.540001	-1.2166667	34.220001	15.56	853432	1668508	1109461.8	435546.9231	418692.3077
14097553	11	2014H1	GR	26.540001	-1.2166667	34.220001	15.56	853432	1668508	1109461.8	435546.9231	418692.3077
14097554	11	2014H1	GR	26.540001	-1.2166667	34.220001	15.56	853432	1668508	1109461.8	435546.9231	418692.3077
14097555	11	2014H1	GR	26.540001	-1.2166667	34.220001	15.56	853432	1668508	1109461.8	435546.9231	418692.3077
14097556	11	2014H1	GR	26.540001	-1.2166667	34.220001	15.56	853432	1668508	1109461.8	435546.9231	418692.3077
14097557	11	2014H1	GR	26.540001	-1.2166667	34.220001	15.56	853432	1668508	1109461.8	435546.9231	418692.3077
14097558	11	2014H1	GR	26.540001	-1.2166667	34.220001	15.56	853432	1668508	1109461.8	435546.9231	418692.3077
14097559	11	2014H1	GR	26.540001	-1.2166667	34.220001	15.56	853432	1668508	1109461.8	435546.9231	418692.3077
14097560	11	2014H1	GR	26.540001	-1.2166667	34.220001	15.56	853432	1668508	1109461.8	435546.9231	418692.3077
14097561	11	2014H1	GR	26.540001	-1.2166667	34.220001	15.56	853432	1668508	1109461.8	435546.9231	418692.3077
14097562	11	2014H1	GR	26.540001	-1.2166667	34.220001	15.56	853432	1668508	1109461.8	435546.9231	418692.3077
14097563	11	2014H1	GR	26.540001	-1.2166667	34.220001	15.56	853432	1668508	1109461.8	435546.9231	418692.3077
14097564	11	2014H1	GR	26.540001	-1.2166667	34.220001	15.56	853432	1668508	1109461.8	435546.9231	418692.3077
14097565	11	2014H1	GR	26.540001	-1.2166667	34.220001	15.56	853432	1668508	1109461.8	435546.9231	418692.3077
14097566	11	2014H1	GR	26.540001	-1.2166667	34.220001	15.56	853432	1668508	1109461.8	435546.9231	418692.3077
14097567	11	2014H1	GR	26.540001	-1.2166667	34.220001	15.56	853432	1668508	1109461.8	435546.9231	418692.3077
14097568	11	2014H1	GR	26.540001	-1.2166667	34.220001	15.56	853432	1668508	1109461.8	435546.9231	418692.3077
14097569	11	2014H1	GR	26.540001	-1.2166667	34.220001	15.56	853432	1668508	1109461.8	435546.9231	418692.3077
14097570	11	2014H1	GR	26.540001	-1.2166667	34.220001	15.56	853432	1668508	1109461.8	435546.9231	418692.3077
14097571	11	2014H1	GR	26.540001	-1.2166667	34.220001	15.56	853432	1668508	1109461.8	435546.9231	418692.3077
14097572	11	2014H1	GR	26.540001	-1.2166667	34.220001	15.56	853432	1668508	1109461.8	435546.9231	418692.3077
14097573	11	2014H1	GR	26.540001	-1.2166667	34.220001	15.56	853432	1668508	1109461.8	435546.9231	418692.3077
14097574	11	2014H1	GR	26.540001	-1.2166667	34.220001	15.56	853432	1668508	1109461.8	435546.9231	418692.3077
14097575	11	2014H1	GR	26.540001	-1.2166667	34.220001	15.56	853432	1668508	1109461.8	435546.9231	418692.3077
14097576	11	2014H1	GR	26.540001	-1.2166667	34.220001	15.56	853432	1668508	1109461.8	435546.9231	418692.3077
14097577	11	2014H1	GR	26.540001	-1.2166667	34.220001	15.56	853432	1668508	1109461.8	435546.9231	418692.3077
14097578	11	2014H1	GR	26.540001	-1.2166667	34.220001	15.56	853432	1668508	1109461.8	435546.9231	418692.3077
14097579	11	2014H1	GR	26.540001	-1.2166667	34.220001	15.56	853432	1668508	1109461.8	435546.9231	418692.3077
14097580	11	2014H1	GR	26.540001	-1.2166667	34.220001	15.56	853432	1668508	1109461.8	435546.9231	418692.3077
14097581	11	2014H1	GR	26.540001	-1.2166667	34.220001	15.56	853432	1668508	1109461.8	435546.9231	418692.3077
14097582	11	2014H1	GR	26.540001	-1.2166667	34.220001	15.56	853432	1668508	1109461.8	435546.9231	418692.3077
14097583	11	2014H1	GR	26.540001	-1.2166667	34.220001	15.56	853432	1668508	1109461.8	435546.9231	418692.3077
14097584	11	2014H1	GR	26.540001	-1.2166667	34.220001	15.56	853432	1668508	1109461.8	435546.9231	418692.3077
14097585	11	2014H1	GR	26.540001	-1.2166667	34.220001	15.56	853432	1668508	1109461.8	435546.9231	418692.3077
14097586	11	2014H1	GR	26.540001	-1.2166667	34.220001	15.56	853432	1668508	1109461.8	435546.9231	418692.3077
14097587	11	2014H1	GR	26.540001	-1.2166667	34.220001	15.56	853432	1668508	1109461.8	435546.9231	418692.3077
14097588	11	2014H1	GR	26.540001	-1.2166667	34.220001	15.56	853432	1668508	1109461.8	435546.9231	418692.3077
14097589	11	2014H1	GR	26.540001	-1.2166667	34.220001	15.56	853432	1668508	1109461.8	435546.9231	418692.3077
14097590	11	2014H1	GR	26.540001	-1.2166667	34.220001	15.56	853432	1668508	1109461.8	435546.9231	418692.3077
14097591	11	2014H1	GR	26.540001	-1.2166667	34.220001	15.56	853432	1668508	1109461.8	435546.9231	418692.3077
14097592	11	2014H1	GR	26.540001	-1.2166667	34.220001	15.56	853432	1668508	1109461.8	435546.9231	418692.3077
14097593	11	2014H1	GR	26.540001	-1.2166667	34.220001	15.56	853432	1668508	1109461.8	435546.9231	418692.3077
14097594	11	2014H1	GR	26.540001	-1.2166667	34.220001	15.56	853432	1668508	1109461.8	435546.9231	418692.3077
14097595	11	2014H1	GR	26.540001	-1.2166667	34.220001	15.56	853432	1668508	1109461.8	435546.9231	418692.3077
14097596	11	2014H1	GR	26.540001	-1.2166667	34.220001	15.56	853432	1668508	1109461.8	435546.9231	418692.3077
14097597	11	2014H1	GR	26.540001	-1.2166667	34.220001	15.56	853432	1668508	1109461.8	435546.9231	418692.3077
14097598	11	2014H1	GR	26.540001	-1.2166667	34.220001	15.56	853432	1668508	1109461.8	435546.9231	418692.3077
14097599	11	2014H1	GR	26.540001	-1.2166667	34.220001	15.56	853432	1668508	1109461.8	435546.9231	418692.3077
14097600	11	2014H1	GR	26.540001	-1.2166667	34.220001	15.56	853432	1668508	1109461.8	435546.9231	418692.3077
14097601	11	2014H1	GR	26.540001	-1.2166667	34.220001	15.56	853432	1668508	1109461.8	435546.9231	418692.3077
14097602	11	2014H1	GR	26.540001	-1.2166667	34.220001	15.56	853432	1668508	1109461.8	435546.9231	418692.3077
14097603	11	2014H1	GR	26.540001	-1.2166667	34.220001	15.56	853432	1668508	1109461.8	435546.9231	418692.3077
14097604	11	2014H1	GR	26.540001	-1.2166667	34.220001	15.56	853432	1668508	1109461.8	435546.9231	418692.3077
14097605	11	2014H1	GR	26.540001	-1.2166667	34.220001	15.56	853432	1668508	1109461.8	435546.9231	418692.3077
14097606	11	2014H1	GR	26.540001	-1.2166667	34.220001	15.56	853432	1668508	1109461.8	435546.9231	418692.3077
14097607	11	2014H1	GR	26.540001	-1.2166667	34.220001	15.56	853432	1668508	1109461.8	435546.9231	418692.3077
14097608	11	2014H1	GR	26.540001	-1.2166667	34.220001	15.56	853432	1668508	1109461.8	435546.9231	418692.3077
14097609	11	2014H1	GR	26.540001	-1.2166667	34.220001	15.56	853432	1668508	1109461.8	435546.9231	418692.3077
14097610	11	2014H1	GR	26.540001	-1.2166667	34.220001	15.56	853432	1668508	1109461.8	435546.9231	418692.3077
14097611	11	2014H1	GR	26.540001	-1.2166667	34.220001	15.56	853432	1668508	1109461.8	435546.9231	418692.3077
14097612	11	2014H1	GR	26.540001	-1.2166667	34.220001	15.56	853432	1668508	1109461.8	435546.9231	418692.3077
14097613	11	2014H1	GR	26.540001	-1.2166667	34.220001	15.56	853432	1668508	1109461.8	435546.9231	418692.3077
14097614	11	2014H1	GR	26.540001	-1.2166667	34.220001	15.56	853432	1668508	1109461.8	435546.9231	418692.3077
14097615	11	2014H1	GR	26.540001	-1.2166667	34.220001	15.56	853432	1668508	1109461.8	435546.9231	418692.3077
14097616	11	2014H1	GR	26.540001	-1.2166667	34.220001	15.56	853432	1668508	1109461.8	435546.9231	418692.3077
14097617	11	2014H1	GR	26.540001	-1.2166667	34.220001	15.56	853432	1668508	1109461.8	435546.9231	418692.3077
14097618	11	2014H1	GR	26.540001	-1.2166667	34.220001	15.56	853432	1668508	1109461.8	435546.9231	418692.3077
14097619	11	2014H1	GR	26.540001	-1.2166667	34.220001	15.56	853432	1668508	1109461.8	435546.9231	418692.3077
14097620	11	2014H1	GR	26.540001	-1.2166667	34.220001	15.56	853432	1668508	1109461.8	435546.9231	418692.3077
14097621	11	2014H1	GR	26.540001	-1.2166667	34.220001	15.56	853432	1668508	1109461.8	435546.9231	418692.3077
14097622	11	2014H1	GR	26.540001	-1.2166667	34.220001	15.56	853432	1668508	1109461.8	435546.9231	418692.3077
14097623	11	2014H1	GR	26.540001	-1.2166667	34.220001	15.56	853432	1668508	1109461.8	435546.9231	418692.3077
14097624	11	2014H1	GR	26.540001	-1.2166667	34.220001	15.56	853432	1668508	1109461.8	435546.9231	418692.3077
14097625	11	2014H1	GR	26.540001	-1.2166667	34.220001	15.56	853432	1668508	1109461.8	435546.9231	418692.3077
14097626	11	2014H1	GR	26.540001	-1.2166667	34.220001	15.56	853432	1668508	1109461.8	435546.9231	418692.3077
14097627	11	2014H1	GR	26.540001	-1.2166667	34.220001	15.56	853432	1668508	1109461.8	435546.9231	418692.3077
14097628	11	2014H1	GR	26.540001	-1.2166667	34.220001	15.56	853432	1668508	1109461.8	435546.9231	418692.3077
14097629	11	2014H1	GR	26.540001	-1.2166667	34.220001	15.56	853432	1668508	1109461.8	435546.9231	418692.3077
14097630	11	2014H1	GR	26.540001	-1.2166667	34.220001	15.56	853432	1668508	1109461.8	435546.9231	418692.3077
14097631	11	2014H1	GR	26.540001	-1.2166667	34.220001	15.56	853432	1668508	1109461.8	435546.9231	418692.3077
14097632	11	2014H1	GR	26.540001	-1.2166667	34.220001	15.56	853432	1668508	1109461.8	435546.9231	418692.3077
14097633	11	2014H1	GR	26.540001	-1.2166667	34.220001	15.56	853432	1668508	1109461.8	435546.9231	418692.3077
14097634	11	2014H1	GR	26.540001	-1.2166667	34.220001	15.56	853432	1668508	1109461.8	435546.9231	418692.3077
14097635	11	2014H1	GR	26.540001	-1.2166667	34.220001	15.56	853432	1668508	1109461.8	435546.9231	418692.3077
14097636	11	2014H1	GR	26.540001	-1.2166667	34.220001	15.56	853432	1668508	1109461.8	435546.9231	418692.3077
14097637	11	2014H1	GR	26.540001	-1.2166667	34.220001	15.56	853432	1668508	1109461.8	435546.9231	418692.3077
14097638	11	2014H1	GR	26.540001	-1.2166667	34.220001	15.56	853432	1668508	1109461.8	435546.9231	418692.3077
14097639	11	2014H1	GR	26.540001	-1.2166667	34.220001	15.56	853432	1668508	1109461.8	435546.9231	418692.3077
14097640	11	2014H1	GR	26.540001	-1.2166667	34.220001	15.56	853432	1668508	1109461.8	435546.9231	418692.3077
14097641	11	2014H1	GR	26.540001	-1.2166667	34.220001	15.56	853432	1668508	1109461.8	435546.9231	418692.3077
14097642	11	2014H1	GR	26.540001	-1.2166667	34.220001	15.56	853432	1668508	1109461.8	435546.9231	418692.3077
14097643	11	2014H1	GR	26.540001	-1.2166667	34.220001	15.56	853432	1668508	1109461.8	435546.9231	418692.3077
14097644	11	2014H1	GR	26.540001	-1.2166667	34.220001	15.56	853432	1668508	1109461.8	435546.9231	418692.3077
14097645	11	2014H1	GR	26.540001	-1.2166667	34.220001	15.56	853432	1668508	1109461.8	435546.9231	418692.3077
14097646	11	2014H1	GR	26.540001	-1.2166667	34.220001	15.56	853432	1668508	1109461.8	435546.9231	418692.3077
14097647	11	2014H1	GR	26.540001	-1.2166667	34.220001	15.56	853432	1668508	1109461.8	435546.9231	418692.3077
14097648	11	2014H1	GR	26.540001	-1.2166667	34.220001	15.56	853432	1668508	1109461.8	435546.9231	418692.3077
14097649	11	2014H1	GR	26.540001	-1.2166667	34.220001	15.56	853432	1668508	1109461.8	435546.9231	418692.3077
14097650	11	2014H1	GR	26.540001	-1.2166667	34.220001	15.56	853432	1668508	1109461.8	435546.9231	418692.3077
14097651	11	2014H1	GR	26.540001	-1.2166667	34.220001	15.56	853432	1668508	1109461.8	435546.9231	418692.3077
14097652	11	2014H1	GR	26.540001	-1.2166667	34.220001	15.56	853432	1668508	1109461.8	435546.9231	418692.3077
14097653	11	2014H1	GR	26.540001	-1.2166667	34.220001	15.56	853432	1668508	1109461.8	435546.9231	418692.3077
14097654	11	2014H1	GR	26.540001	-1.2166667	34.220001	15.56	853432	1668508	1109461.8	435546.9231	418692.3077
14097655	11	2014H1	GR	26.540001	-1.2166667	34.220001	15.56	853432	1668508	1109461.8	435546.9231	418692.3077
14097656	11	2014H1	GR	26.540001	-1.2166667	34.220001	15.56	853432	1668508	1109461.8	435546.9231	418692.3077
14097657	11	2014H1	GR	26.540001	-1.2166667	34.220001	15.56	853432	1668508	1109461.8	435546.9231	418692.3077
14097658	11	2014H1	GR	26.540001	-1.2166667	34.220001	15.56	853432	1668508	1109461.8	435546.9231	418692.3077
14097659	11	2014H1	GR	26.540001	-1.2166667	34.220001	15.56	853432	1668508	1109461.8	435546.9231	418692.3077
14097660	11	2014H1	GR	26.540001	-1.2166667	34.220001	15.56	853432	1668508	1109461.8	435546.9231	418692.3077
14097661	11	2014H1	GR	26.540001	-1.2166667	34.220001	15.56	853432	1668508	1109461.8	435546.9231	418692.3077
14097662	11	2014H1	GR	26.540001	-1.2166667	34.220001	15.56	853432	1668508	1109461.8	435546.9231	418692.3077
14097663	11	2014H1	GR	26.540001	-1.2166667	34.220001	15.56	853432	1668508	1109461.8	435546.9231	418692.3077
14097664	11	2014H1	GR	26.540001	-1.2166667	34.220001	15.56	853432	1668508	1109461.8	435546.9231	418692.3077
14097665	11	2014H1	GR	26.540001	-1.2166667	34.220001	15.56	853432	1668508	1109461.8	435546.9231	418692.3077
14097666	11	2014H1	GR	26.540001	-1.2166667	34.220001	15.56	853432	1668508	1109461.8	435546.9231	418692.3077
14097667	11	2014H1	GR	26.540001	-1.2166667	34.220001	15.56	853432	1668508	1109461.8	435546.9231	418692.3077
14097668	11	2014H1	GR	26.540001	-1.2166667	34.220001	15.56	853432	1668508	1109461.8	435546.9231	418692.3077
14097669	11	2014H1	GR	26.540001	-1.2166667	34.220001	15.56	853432	1668508	1109461.8	435546.9231	418692.3077
14097670	11	2014H1	GR	26.540001	-1.2166667	34.220001	15.56	853432	1668508	1109461.8	435546.9231	418692.3077
14097671	11	2014H1	GR	26.540001	-1.2166667	34.220001	15.56	853432	1668508	1109461.8	435546.9231	418692.3077
14097672	11	2014H1	GR	26.540001	-1.2166667	34.220001	15.56	853432	1668508	1109461.8	435546.9231	418692.3077
14097673	11	2014H1	GR	26.540001	-1.2166667	34.220001	15.56	853432	1668508	1109461.8	435546.9231	418692.3077
14097674	11	2014H1	GR	26.540001	-1.2166667	34.220001	15.56	853432	1668508	1109461.8	435546.9231	418692.3077
14097675	11	2014H1	GR	26.540001	-1.2166667	34.220001	15.56	853432	1668508	1109461.8	435546.9231	418692.3077
14097676	11	2014H1	GR	26.540001	-1.2166667	34.220001	15.56	853432	1668508	1109461.8	435546.9231	418692.3077
14097677	11	2014H1	GR	26.540001	-1.2166667	34.220001	15.56	853432	1668508	1109461.8	435546.9231	418692.3077
14097678	11	2014H1	GR	26.540001	-1.2166667	34.220001	15.56	853432	1668508	1109461.8	435546.9231	418692.3077
14097679	11	2014H1	GR	26.540001	-1.2166667	34.220001	15.56	853432	1668508	1109461.8	435546.9231	418692.3077
14097680	11	2014H1	GR	26.540001	-1.2166667	34.220001	15.56	853432	1668508	1109461.8	435546.9231	418692.3077
14097681	11	2014H1	GR	26.540001	-1.2166667	34.220001	15.56	853432	1668508	1109461.8	435546.9231	418692.3077
14097682	11	2014H1	GR	26.540001	-1.2166667	34.220001	15.56	853432	1668508	1109461.8	435546.9231	418692.3077
14097683	11	2014H1	GR	26.540001	-1.2166667	34.220001	15.56	853432	1668508	1109461.8	435546.9231	418692.3077
14097684	11	2014H1	GR	26.540001	-1.2166667	34.220001	15.56	853432	1668508	1109461.8	435546.9231	418692.3077
14097685	11	2014H1	GR	26.540001	-1.2166667	34.220001	15.56	853432	1668508	1109461.8	435546.9231	418692.3077
14097686	11	2014H1	GR	26.540001	-1.2166667	34.220001	15.56	853432	1668508	1109461.8	435546.9231	418692.3077
14097687	11	2014H1	GR	26.540001	-1.2166667	34.220001	15.56	853432	1668508	1109461.8	435546.9231	418692.3077
14097688	11	2014H1	GR	26.540001	-1.2166667	34.220001	15.56	853432	1668508	1109461.8	435546.9231	418692.3077
14097689	11	2014H1	GR	26.540001	-1.2166667	34.220001	15.56	853432	1668508	1109461.8	435546.9231	418692.3077
14097690	11	2014H1	GR	26.540001	-1.2166667	34.220001	15.56	853432	1668508	1109461.8	435546.9231	418692.3077
14097691	11	2014H1	GR	26.540001	-1.2166667	34.220001	15.56	853432	1668508	1109461.8	435546.9231	418692.3077
14097692	11	2014H1	GR	26.540001	-1.2166667	34.220001	15.56	853432	1668508	1109461.8	435546.9231	418692.3077
14097693	11	2014H1	GR	26.540001	-1.2166667	34.220001	15.56	853432	1668508	1109461.8	435546.9231	418692.3077
14097694	11	2014H1	GR	26.540001	-1.2166667	34.220001	15.56	853432	1668508	1109461.8	435546.9231	418692.3077
14097695	11	2014H1	GR	26.540001	-1.2166667	34.220001	15.56	853432	1668508	1109461.8	435546.9231	418692.3077
14097696	11	2014H1	GR	26.540001	-1.2166667	34.220001	15.56	853432	1668508	1109461.8	435546.9231	418692.3077
14097697	11	2014H1	GR	26.540001	-1.2166667	34.220001	15.56	853432	1668508	1109461.8	435546.9231	418692.3077
14097698	11	2014H1	GR	26.540001	-1.2166667	34.220001	15.56	853432	1668508	1109461.8	435546.9231	418692.3077
14097699	11	2014H1	GR	26.540001	-1.2166667	34.220001	15.56	853432	1668508	1109461.8	435546.9231	418692.3077
14097700	11	2014H1	GR	26.540001	-1.2166667	34.220001	15.56	853432	1668508	1109461.8	435546.9231	418692.3077
14097701	11	2014H1	GR	26.540001	-1.2166667	34.220001	15.56	853432	1668508	1109461.8	435546.9231	418692.3077
14097702	11	2014H1	GR	26.540001	-1.2166667	34.220001	15.56	853432	1668508	1109461.8	435546.9231	418692.3077
14097703	11	2014H1	GR	26.540001	-1.2166667	34.220001	15.56	853432	1668508	1109461.8	435546.9231	418692.3077
14097704	11	2014H1	GR	26.540001	-1.2166667	34.220001	15.56	853432	1668508	1109461.8	435546.9231	418692.3077
14097705	11	2014H1	GR	26.540001	-1.2166667	34.220001	15.56	853432	1668508	1109461.8	435546.9231	418692.3077
14097706	11	2014H1	GR	26.540001	-1.2166667	34.220001	15.56	853432	1668508	1109461.8	435546.9231	418692.3077
14097707	11	2014H1	GR	26.540001	-1.2166667	34.220001	15.56	853432	1668508	1109461.8	435546.9231	418692.3077
14097708	11	2014H1	GR	26.540001	-1.2166667	34.220001	15.56	853432	1668508	1109461.8	435546.9231	418692.3077
14097709	11	2014H1	GR	26.540001	-1.2166667	34.220001	15.56	853432	1668508	1109461.8	435546.9231	418692.3077
14097710	11	2014H1	GR	26.540001	-1.2166667	34.220001	15.56	853432	1668508	1109461.8	435546.9231	418692.3077
14097711	11	2014H1	GR	26.540001	-1.2166667	34.220001	15.56	853432	1668508	1109461.8	435546.9231	418692.3077
14097712	11	2014H1	GR	26.540001	-1.2166667	34.220001	15.56	853432	1668508	1109461.8	435546.9231	418692.3077
14097713	11	2014H1	GR	26.540001	-1.2166667	34.220001	15.56	853432	1668508	1109461.8	435546.9231	418692.3077
14097714	11	2014H1	GR	26.540001	-1.2166667	34.220001	15.56	853432	1668508	1109461.8	435546.9231	418692.3077
14097715	11	2014H1	GR	26.540001	-1.2166667	34.220001	15.56	853432	1668508	1109461.8	435546.9231	418692.3077
14097716	11	2014H1	GR	26.540001	-1.2166667	34.220001	15.56	853432	1668508	1109461.8	435546.9231	418692.3077
14097717	11	2014H1	GR	26.540001	-1.2166667	34.220001	15.56	853432	1668508	1109461.8	435546.9231	418692.3077
14097718	11	2014H1	GR	26.540001	-1.2166667	34.220001	15.56	853432	1668508	1109461.8	435546.9231	418692.3077
14097719	11	2014H1	GR	26.540001	-1.2166667	34.220001	15.56	853432	1668508	1109461.8	435546.9231	418692.3077
14097720	11	2014H1	GR	26.540001	-1.2166667	34.220001	15.56	853432	1668508	1109461.8	435546.9231	418692.3077
14097721	11	2014H1	GR	26.540001	-1.2166667	34.220001	15.56	853432	1668508	1109461.8	435546.9231	418692.3077
14097722	11	2014H1	GR	26.540001	-1.2166667	34.220001	15.56	853432	1668508	1109461.8	435546.9231	418692.3077
14097723	11	2014H1	GR	26.540001	-1.2166667	34.220001	15.56	853432	1668508	1109461.8	435546.9231	418692.3077
14097724	11	2014H1	GR	26.540001	-1.2166667	34.220001	15.56	853432	1668508	1109461.8	435546.9231	418692.3077
14097725	11	2014H1	GR	26.540001	-1.2166667	34.220001	15.56	853432	1668508	1109461.8	435546.9231	418692.3077
14097726	11	2014H1	GR	26.540001	-1.2166667	34.220001	15.56	853432	1668508	1109461.8	435546.9231	418692.3077
14097727	11	2014H1	GR	26.540001	-1.2166667	34.220001	15.56	853432	1668508	1109461.8	435546.9231	418692.3077
14097728	11	2014H1	GR	26.540001	-1.2166667	34.220001	15.56	853432	1668508	1109461.8	435546.9231	418692.3077
14097729	11	2014H1	GR	26.540001	-1.2166667	34.220001	15.56	853432	1668508	1109461.8	435546.9231	418692.3077
14097730	11	2014H1	GR	26.540001	-1.2166667	34.220001	15.56	853432	1668508	1109461.8	435546.9231	418692.3077
14097731	11	2014H1	GR	26.540001	-1.2166667	34.220001	15.56	853432	1668508	1109461.8	435546.9231	418692.3077
14097732	11	2014H1	GR	26.540001	-1.2166667	34.220001	15.56	853432	1668508	1109461.8	435546.9231	418692.3077
14097733	11	2014H1	GR	26.540001	-1.2166667	34.220001	15.56	853432	1668508	1109461.8	435546.9231	418692.3077
14097734	11	2014H1	GR	26.540001	-1.2166667	34.220001	15.56	853432	1668508	1109461.8	435546.9231	418692.3077
14097735	11	2014H1	GR	26.540001	-1.2166667	34.220001	15.56	853432	1668508	1109461.8	435546.9231	418692.3077
14097736	11	2014H1	GR	26.540001	-1.2166667	34.220001	15.56	853432	1668508	1109461.8	435546.9231	418692.3077
14097737	11	2014H1	GR	26.540001	-1.2166667	34.220001	15.56	853432	1668508	1109461.8	435546.9231	418692.3077
14097738	11	2014H1	GR	26.540001	-1.2166667	34.220001	15.56	853432	1668508	1109461.8	435546.9231	418692.3077
14097739	11	2014H1	GR	26.540001	-1.2166667	34.220001	15.56	853432	1668508	1109461.8	435546.9231	418692.3077
14097740	11	2014H1	GR	26.540001	-1.2166667	34.220001	15.56	853432	1668508	1109461.8	435546.9231	418692.3077
14097741	11	2014H1	GR	26.540001	-1.2166667	34.220001	15.56	853432	1668508	1109461.8	435546.9231	418692.3077
14097742	11	2014H1	GR	26.540001	-1.2166667	34.220001	15.56	853432	1668508	1109461.8	435546.9231	418692.3077
14097743	11	2014H1	GR	26.540001	-1.2166667	34.220001	15.56	853432	1668508	1109461.8	435546.9231	418692.3077
14097744	11	2014H1	GR	26.540001	-1.2166667	34.220001	15.56	853432	1668508	1109461.8	435546.9231	418692.3077
14097745	11	2014H1	GR	26.540001	-1.2166667	34.220001	15.56	853432	1668508	1109461.8	435546.9231	418692.3077
14097746	11	2014H1	GR	26.540001	-1.2166667	34.220001	15.56	853432	1668508	1109461.8	435546.9231	418692.3077
14097747	11	2014H1	GR	26.540001	-1.2166667	34.220001	15.56	853432	1668508	1109461.8	435546.9231	418692.3077
14097748	11	2014H1	GR	26.540001	-1.2166667	34.220001	15.56	853432	1668508	1109461.8	435546.9231	418692.3077
14097749	11	2014H1	GR	26.540001	-1.2166667	34.220001	15.56	853432	1668508	1109461.8	435546.9231	418692.3077
14097750	11	2014H1	GR	26.540001	-1.2166667	34.220001	15.56	853432	1668508	1109461.8	435546.9231	418692.3077
14097751	11	2014H1	GR	26.540001	-1.2166667	34.220001	15.56	853432	1668508	1109461.8	435546.9231	418692.3077
14097752	11	2014H1	GR	26.540001	-1.2166667	34.220001	15.56	853432	1668508	1109461.8	435546.9231	418692.3077
14097753	11	2014H1	GR	26.540001	-1.2166667	34.220001	15.56	853432	1668508	1109461.8	435546.9231	418692.3077
14097754	11	2014H1	GR	26.540001	-1.2166667	34.220001	15.56	853432	1668508	1109461.8	435546.9231	418692.3077
14097755	11	2014H1	GR	26.540001	-1.2166667	34.220001	15.56	853432	1668508	1109461.8	435546.9231	418692.3077
14097756	11	2014H1	GR	26.540001	-1.2166667	34.220001	15.56	853432	1668508	1109461.8	435546.9231	418692.3077
14097757	11	2014H1	GR	26.540001	-1.2166667	34.220001	15.56	853432	1668508	1109461.8	435546.9231	418692.3077
14097758	11	2014H1	GR	26.540001	-1.2166667	34.220001	15.56	853432	1668508	1109461.8	435546.9231	418692.3077
14097759	11	2014H1	GR	26.540001	-1.2166667	34.220001	15.56	853432	1668508	1109461.8	435546.9231	418692.3077
14097760	11	2014H1	GR	26.540001	-1.2166667	34.220001	15.56	853432	1668508	1109461.8	435546.9231	418692.3077
14097761	11	2014H1	GR	26.540001	-1.2166667	34.220001	15.56	853432	1668508	1109461.8	435546.9231	418692.3077
14097762	11	2014H1	GR	26.540001	-1.2166667	34.220001	15.56	853432	1668508	1109461.8	435546.9231	418692.3077
14097763	11	2014H1	GR	26.540001	-1.2166667	34.220001	15.56	853432	1668508	1109461.8	435546.9231	418692.3077
14097764	11	2014H1	GR	26.540001	-1.2166667	34.220001	15.56	853432	1668508	1109461.8	435546.9231	418692.3077
14097765	11	2014H1	GR	26.540001	-1.2166667	34.220001	15.56	853432	1668508	1109461.8	435546.9231	418692.3077
14097766	11	2014H1	GR	26.540001	-1.2166667	34.220001	15.56	853432	1668508	1109461.8	435546.9231	418692.3077
14097767	11	2014H1	GR	26.540001	-1.2166667	34.220001	15.56	853432	1668508	1109461.8	435546.9231	418692.3077
14097768	11	2014H1	GR	26.540001	-1.2166667	34.220001	15.56	853432	1668508	1109461.8	435546.9231	418692.3077
14097769	11	2014H1	GR	26.540001	-1.2166667	34.220001	15.56	853432	1668508	1109461.8	435546.9231	418692.3077
14097770	11	2014H1	GR	26.540001	-1.2166667	34.220001	15.56	853432	1668508	1109461.8	435546.9231	418692.3077
14097771	11	2014H1	GR	26.540001	-1.2166667	34.220001	15.56	853432	1668508	1109461.8	435546.9231	418692.3077
14097772	11	2014H1	GR	26.540001	-1.2166667	34.220001	15.56	853432	1668508	1109461.8	435546.9231	418692.3077
14097773	11	2014H1	GR	26.540001	-1.2166667	34.220001	15.56	853432	1668508	1109461.8	435546.9231	418692.3077
14097774	11	2014H1	GR	26.540001	-1.2166667	34.220001	15.56	853432	1668508	1109461.8	435546.9231	418692.3077
14097775	11	2014H1	GR	26.540001	-1.2166667	34.220001	15.56	853432	1668508	1109461.8	435546.9231	418692.3077
14097776	11	2014H1	GR	26.540001	-1.2166667	34.220001	15.56	853432	1668508	1109461.8	435546.9231	418692.3077
14097777	11	2014H1	GR	26.540001	-1.2166667	34.220001	15.56	853432	1668508	1109461.8	435546.9231	418692.3077
14097778	11	2014H1	GR	26.540001	-1.2166667	34.220001	15.56	853432	1668508	1109461.8	435546.9231	418692.3077
14097779	11	2014H1	GR	26.540001	-1.2166667	34.220001	15.56	853432	1668508	1109461.8	435546.9231	418692.3077
14097780	11	2014H1	GR	26.540001	-1.2166667	34.220001	15.56	853432	1668508	1109461.8	435546.9231	418692.3077
14097781	11	2014H1	GR	26.540001	-1.2166667	34.220001	15.56	853432	1668508	1109461.8	435546.9231	418692.3077
14097782	11	2014H1	GR	26.540001	-1.2166667	34.220001	15.56	853432	1668508	1109461.8	435546.9231	418692.3077
14097783	11	2014H1	GR	26.540001	-1.2166667	34.220001	15.56	853432	1668508	1109461.8	435546.9231	418692.3077
14097784	11	2014H1	GR	26.540001	-1.2166667	34.220001	15.56	853432	1668508	1109461.8	435546.9231	418692.3077
14097785	11	2014H1	GR	26.540001	-1.2166667	34.220001	15.56	853432	1668508	1109461.8	435546.9231	418692.3077
14097786	11	2014H1	GR	26.540001	-1.2166667	34.220001	15.56	853432	1668508	1109461.8	435546.9231	418692.3077
14097787	11	2014H1	GR	26.540001	-1.2166667	34.220001	15.56	853432	1668508	1109461.8	435546.9231	418692.3077
14097788	11	2014H1	GR	26.540001	-1.2166667	34.220001	15.56	853432	1668508	1109461.8	435546.9231	418692.3077
14097789	11	2014H1	GR	26.540001	-1.2166667	34.220001	15.56	853432	1668508	1109461.8	435546.9231	418692.3077
14097790	11	2014H1	GR	26.540001	-1.2166667	34.220001	15.56	853432	1668508	1109461.8	435546.9231	418692.3077
14097791	11	2014H1	GR	26.540001	-1.2166667	34.220001	15.56	853432	1668508	1109461.8	435546.9231	418692.3077
14097792	11	2014H1	GR	26.540001	-1.2166667	34.220001	15.56	853432	1668508	1109461.8	435546.9231	418692.3077
14097793	11	2014H1	GR	26.540001	-1.2166667	34.220001	15.56	853432	1668508	1109461.8	435546.9231	418692.3077
14097794	11	2014H1	GR	26.540001	-1.2166667	34.220001	15.56	853432	1668508	1109461.8	435546.9231	418692.3077
14097795	11	2014H1	GR	26.540001	-1.2166667	34.220001	15.56	853432	1668508	1109461.8	435546.9231	418692.3077
14097796	11	2014H1	GR	26.540001	-1.2166667	34.220001	15.56	853432	1668508	1109461.8	435546.9231	418692.3077
14097797	11	2014H1	GR	26.540001	-1.2166667	34.220001	15.56	853432	1668508	1109461.8	435546.9231	418692.3077
14097798	11	2014H1	GR	26.540001	-1.2166667	34.220001	15.56	853432	1668508	1109461.8	435546.9231	418692.3077
14097799	11	2014H1	GR	26.540001	-1.2166667	34.220001	15.56	853432	1668508	1109461.8	435546.9231	418692.3077
14097800	11	2014H1	GR	26.540001	-1.2166667	34.220001	15.56	853432	1668508	1109461.8	435546.9231	418692.3077
14097801	11	2014H1	GR	26.540001	-1.2166667	34.220001	15.56	853432	1668508	1109461.8	435546.9231	418692.3077
14097802	11	2014H1	GR	26.540001	-1.2166667	34.220001	15.56	853432	1668508	1109461.8	435546.9231	418692.3077
14097803	11	2014H1	GR	26.540001	-1.2166667	34.220001	15.56	853432	1668508	1109461.8	435546.9231	418692.3077
14097804	11	2014H1	GR	26.540001	-1.2166667	34.220001	15.56	853432	1668508	1109461.8	435546.9231	418692.3077
14097805	11	2014H1	GR	26.540001	-1.2166667	34.220001	15.56	853432	1668508	1109461.8	435546.9231	418692.3077
14097806	11	2014H1	GR	26.540001	-1.2166667	34.220001	15.56	853432	1668508	1109461.8	435546.9231	418692.3077
14097807	11	2014H1	GR	26.540001	-1.2166667	34.220001	15.56	853432	1668508	1109461.8	435546.9231	418692.3077
14097808	11	2014H1	GR	26.540001	-1.2166667	34.220001	15.56	853432	1668508	1109461.8	435546.9231	418692.3077
14097809	11	2014H1	GR	26.540001	-1.2166667	34.220001	15.56	853432	1668508	1109461.8	435546.9231	418692.3077
14097810	11	2014H1	GR	26.540001	-1.2166667	34.220001	15.56	853432	1668508	1109461.8	435546.9231	418692.3077
14097811	11	2014H1	GR	26.540001	-1.2166667	34.220001	15.56	853432	1668508	1109461.8	435546.9231	418692.3077
14097812	11	2014H1	GR	26.540001	-1.2166667	34.220001	15.56	853432	1668508	1109461.8	435546.9231	418692.3077
14097813	11	2014H1	GR	26.540001	-1.2166667	34.220001	15.56	853432	1668508	1109461.8	435546.9231	418692.3077
14097814	11	2014H1	GR	26.540001	-1.2166667	34.220001	15.56	853432	1668508	1109461.8	435546.9231	418692.3077
14097815	11	2014H1	GR	26.540001	-1.2166667	34.220001	15.56	853432	1668508	1109461.8	435546.9231	418692.3077
14097816	11	2014H1	GR	26.540001	-1.2166667	34.220001	15.56	853432	1668508	1109461.8	435546.9231	418692.3077
14097817	11	2014H1	GR	26.540001	-1.2166667	34.220001	15.56	853432	1668508	1109461.8	435546.9231	418692.3077
14097818	11	2014H1	GR	26.540001	-1.2166667	34.220001	15.56	853432	1668508	1109461.8	435546.9231	418692.3077
14097819	11	2014H1	GR	26.540001	-1.2166667	34.220001	15.56	853432	1668508	1109461.8	435546.9231	418692.3077
14097820	11	2014H1	GR	26.540001	-1.2166667	34.220001	15.56	853432	1668508	1109461.8	435546.9231	418692.3077
14097821	11	2014H1	GR	26.540001	-1.2166667	34.220001	15.56	853432	1668508	1109461.8	435546.9231	418692.3077
14097822	11	2014H1	GR	26.540001	-1.2166667	34.220001	15.56	853432	1668508	1109461.8	435546.9231	418692.3077
14097823	11	2014H1	GR	26.540001	-1.2166667	34.220001	15.56	853432	1668508	1109461.8	435546.9231	418692.3077
14097824	11	2014H1	GR	26.540001	-1.2166667	34.220001	15.56	853432	1668508	1109461.8	435546.9231	418692.3077
14097825	11	2014H1	GR	26.540001	-1.2166667	34.220001	15.56	853432	1668508	1109461.8	435546.9231	418692.3077
14097826	11	2014H1	GR	26.540001	-1.2166667	34.220001	15.56	853432	1668508	1109461.8	435546.9231	418692.3077
14097827	11	2014H1	GR	26.540001	-1.2166667	34.220001	15.56	853432	1668508	1109461.8	435546.9231	418692.3077
14097828	11	2014H1	GR	26.540001	-1.2166667	34.220001	15.56	853432	1668508	1109461.8	435546.9231	418692.3077
14097829	11	2014H1	GR	26.540001	-1.2166667	34.220001	15.56	853432	1668508	1109461.8	435546.9231	418692.3077
14097830	11	2014H1	GR	26.540001	-1.2166667	34.220001	15.56	853432	1668508	1109461.8	435546.9231	418692.3077
14097831	11	2014H1	GR	26.540001	-1.2166667	34.220001	15.56	853432	1668508	1109461.8	435546.9231	418692.3077
14097832	11	2014H1	GR	26.540001	-1.2166667	34.220001	15.56	853432	1668508	1109461.8	435546.9231	418692.3077
14097833	11	2014H1	GR	26.540001	-1.2166667	34.220001	15.56	853432	1668508	1109461.8	435546.9231	418692.3077
14097834	11	2014H1	GR	26.540001	-1.2166667	34.220001	15.56	853432	1668508	1109461.8	435546.9231	418692.3077
14097835	11	2014H1	GR	26.540001	-1.2166667	34.220001	15.56	853432	1668508	1109461.8	435546.9231	418692.3077
14097836	11	2014H1	GR	26.540001	-1.2166667	34.220001	15.56	853432	1668508	1109461.8	435546.9231	418692.3077
14097837	11	2014H1	GR	26.540001	-1.2166667	34.220001	15.56	853432	1668508	1109461.8	435546.9231	418692.3077
14097838	11	2014H1	GR	26.540001	-1.2166667	34.220001	15.56	853432	1668508	1109461.8	435546.9231	418692.3077
14097839	11	2014H1	GR	26.540001	-1.2166667	34.220001	15.56	853432	1668508	1109461.8	435546.9231	418692.3077
14097840	11	2014H1	GR	26.540001	-1.2166667	34.220001	15.56	853432	1668508	1109461.8	435546.9231	418692.3077
14097841	11	2014H1	GR	26.540001	-1.2166667	34.220001	15.56	853432	1668508	1109461.8	435546.9231	418692.3077
14097842	11	2014H1	GR	26.540001	-1.2166667	34.220001	15.56	853432	1668508	1109461.8	435546.9231	418692.3077
14097843	11	2014H1	GR	26.540001	-1.2166667	34.220001	15.56	853432	1668508	1109461.8	435546.9231	418692.3077
14097844	11	2014H1	GR	26.540001	-1.2166667	34.220001	15.56	853432	1668508	1109461.8	435546.9231	418692.3077
14097845	11	2014H1	GR	26.540001	-1.2166667	34.220001	15.56	853432	1668508	1109461.8	435546.9231	418692.3077
14097846	11	2014H1	GR	26.540001	-1.2166667	34.220001	15.56	853432	1668508	1109461.8	435546.9231	418692.3077
14098648	11	2014H1	IE	11.9	0.44999999	22.73	19.799999	853432	1668508	1109461.8	435546.9231	418692.3077
14098649	11	2014H1	IE	11.9	0.44999999	22.73	19.799999	853432	1668508	1109461.8	435546.9231	418692.3077
14098650	11	2014H1	IE	11.9	0.44999999	22.73	19.799999	853432	1668508	1109461.8	435546.9231	418692.3077
14098651	11	2014H1	IE	11.9	0.44999999	22.73	19.799999	853432	1668508	1109461.8	435546.9231	418692.3077
14098652	11	2014H1	IE	11.9	0.44999999	22.73	19.799999	853432	1668508	1109461.8	435546.9231	418692.3077
14098653	11	2014H1	IE	11.9	0.44999999	22.73	19.799999	853432	1668508	1109461.8	435546.9231	418692.3077
14098654	11	2014H1	IE	11.9	0.44999999	22.73	19.799999	853432	1668508	1109461.8	435546.9231	418692.3077
14098655	11	2014H1	IE	11.9	0.44999999	22.73	19.799999	853432	1668508	1109461.8	435546.9231	418692.3077
14098656	11	2014H1	IE	11.9	0.44999999	22.73	19.799999	853432	1668508	1109461.8	435546.9231	418692.3077
14098657	11	2014H1	IE	11.9	0.44999999	22.73	19.799999	853432	1668508	1109461.8	435546.9231	418692.3077
14098658	11	2014H1	IE	11.9	0.44999999	22.73	19.799999	853432	1668508	1109461.8	435546.9231	418692.3077
14098659	11	2014H1	IE	11.9	0.44999999	22.73	19.799999	853432	1668508	1109461.8	435546.9231	418692.3077
14098660	11	2014H1	IE	11.9	0.44999999	22.73	19.799999	853432	1668508	1109461.8	435546.9231	418692.3077
14098661	11	2014H1	IE	11.9	0.44999999	22.73	19.799999	853432	1668508	1109461.8	435546.9231	418692.3077
14098662	11	2014H1	IE	11.9	0.44999999	22.73	19.799999	853432	1668508	1109461.8	435546.9231	418692.3077
14098663	11	2014H1	IE	11.9	0.44999999	22.73	19.799999	853432	1668508	1109461.8	435546.9231	418692.3077
14098664	11	2014H1	IE	11.9	0.44999999	22.73	19.799999	853432	1668508	1109461.8	435546.9231	418692.3077
14098665	11	2014H1	IE	11.9	0.44999999	22.73	19.799999	853432	1668508	1109461.8	435546.9231	418692.3077
14098666	11	2014H1	IE	11.9	0.44999999	22.73	19.799999	853432	1668508	1109461.8	435546.9231	418692.3077
14098667	11	2014H1	IE	11.9	0.44999999	22.73	19.799999	853432	1668508	1109461.8	435546.9231	418692.3077
14098668	11	2014H1	IE	11.9	0.44999999	22.73	19.799999	853432	1668508	1109461.8	435546.9231	418692.3077
14098669	11	2014H1	IE	11.9	0.44999999	22.73	19.799999	853432	1668508	1109461.8	435546.9231	418692.3077
14098670	11	2014H1	IE	11.9	0.44999999	22.73	19.799999	853432	1668508	1109461.8	435546.9231	418692.3077
14098671	11	2014H1	IE	11.9	0.44999999	22.73	19.799999	853432	1668508	1109461.8	435546.9231	418692.3077
14098672	11	2014H1	IE	11.9	0.44999999	22.73	19.799999	853432	1668508	1109461.8	435546.9231	418692.3077
14098673	11	2014H1	IE	11.9	0.44999999	22.73	19.799999	853432	1668508	1109461.8	435546.9231	418692.3077
14098674	11	2014H1	IE	11.9	0.44999999	22.73	19.799999	853432	1668508	1109461.8	435546.9231	418692.3077
14098675	11	2014H1	IE	11.9	0.44999999	22.73	19.799999	853432	1668508	1109461.8	435546.9231	418692.3077
14098676	11	2014H1	IE	11.9	0.44999999	22.73	19.799999	853432	1668508	1109461.8	435546.9231	418692.3077
14098677	11	2014H1	IE	11.9	0.44999999	22.73	19.799999	853432	1668508	1109461.8	435546.9231	418692.3077
14098678	11	2014H1	IE	11.9	0.44999999	22.73	19.799999	853432	1668508	1109461.8	435546.9231	418692.3077
14098679	11	2014H1	IE	11.9	0.44999999	22.73	19.799999	853432	1668508	1109461.8	435546.9231	418692.3077
14098680	11	2014H1	IE	11.9	0.44999999	22.73	19.799999	853432	1668508	1109461.8	435546.9231	418692.3077
14098681	11	2014H1	IE	11.9	0.44999999	22.73	19.799999	853432	1668508	1109461.8	435546.9231	418692.3077
14098682	11	2014H1	IE	11.9	0.44999999	22.73	19.799999	853432	1668508	1109461.8	435546.9231	418692.3077
14098683	11	2014H1	IE	11.9	0.44999999	22.73	19.799999	853432	1668508	1109461.8	435546.9231	418692.3077
14098684	11	2014H1	IE	11.9	0.44999999	22.73	19.799999	853432	1668508	1109461.8	435546.9231	418692.3077
14098685	11	2014H1	IE	11.9	0.44999999	22.73	19.799999	853432	1668508	1109461.8	435546.9231	418692.3077
14098686	11	2014H1	IE	11.9	0.44999999	22.73	19.799999	853432	1668508	1109461.8	435546.9231	418692.3077
14098687	11	2014H1	IE	11.9	0.44999999	22.73	19.799999	853432	1668508	1109461.8	435546.9231	418692.3077
14098688	11	2014H1	IE	11.9	0.44999999	22.73	19.799999	853432	1668508	1109461.8	435546.9231	418692.3077
14098689	11	2014H1	IE	11.9	0.44999999	22.73	19.799999	853432	1668508	1109461.8	435546.9231	418692.3077
14098690	11	2014H1	IE	11.9	0.44999999	22.73	19.799999	853432	1668508	1109461.8	435546.9231	418692.3077
14098691	11	2014H1	IE	11.9	0.44999999	22.73	19.799999	853432	1668508	1109461.8	435546.9231	418692.3077
14098692	11	2014H1	IE	11.9	0.44999999	22.73	19.799999	853432	1668508	1109461.8	435546.9231	418692.3077
14098693	11	2014H1	IE	11.9	0.44999999	22.73	19.799999	853432	1668508	1109461.8	435546.9231	418692.3077
14098694	11	2014H1	IE	11.9	0.44999999	22.73	19.799999	853432	1668508	1109461.8	435546.9231	418692.3077
14098695	11	2014H1	IE	11.9	0.44999999	22.73	19.799999	853432	1668508	1109461.8	435546.9231	418692.3077
14098696	11	2014H1	IE	11.9	0.44999999	22.73	19.799999	853432	1668508	1109461.8	435546.9231	418692.3077
14098697	11	2014H1	IE	11.9	0.44999999	22.73	19.799999	853432	1668508	1109461.8	435546.9231	418692.3077
14098698	11	2014H1	IE	11.9	0.44999999	22.73	19.799999	853432	1668508	1109461.8	435546.9231	418692.3077
14098699	11	2014H1	IE	11.9	0.44999999	22.73	19.799999	853432	1668508	1109461.8	435546.9231	418692.3077
14098700	11	2014H1	IE	11.9	0.44999999	22.73	19.799999	853432	1668508	1109461.8	435546.9231	418692.3077
14098701	11	2014H1	IE	11.9	0.44999999	22.73	19.799999	853432	1668508	1109461.8	435546.9231	418692.3077
14098702	11	2014H1	IE	11.9	0.44999999	22.73	19.799999	853432	1668508	1109461.8	435546.9231	418692.3077
14098703	11	2014H1	IE	11.9	0.44999999	22.73	19.799999	853432	1668508	1109461.8	435546.9231	418692.3077
14098704	11	2014H1	IE	11.9	0.44999999	22.73	19.799999	853432	1668508	1109461.8	435546.9231	418692.3077
14098705	11	2014H1	IE	11.9	0.44999999	22.73	19.799999	853432	1668508	1109461.8	435546.9231	418692.3077
14098706	11	2014H1	IE	11.9	0.44999999	22.73	19.799999	853432	1668508	1109461.8	435546.9231	418692.3077
14098707	11	2014H1	IE	11.9	0.44999999	22.73	19.799999	853432	1668508	1109461.8	435546.9231	418692.3077
14098708	11	2014H1	IE	11.9	0.44999999	22.73	19.799999	853432	1668508	1109461.8	435546.9231	418692.3077
14098709	11	2014H1	IE	11.9	0.44999999	22.73	19.799999	853432	1668508	1109461.8	435546.9231	418692.3077
14098710	11	2014H1	IE	11.9	0.44999999	22.73	19.799999	853432	1668508	1109461.8	435546.9231	418692.3077
14098711	11	2014H1	IE	11.9	0.44999999	22.73	19.799999	853432	1668508	1109461.8	435546.9231	418692.3077
14098712	11	2014H1	IE	11.9	0.44999999	22.73	19.799999	853432	1668508	1109461.8	435546.9231	418692.3077
14098713	11	2014H1	IE	11.9	0.44999999	22.73	19.799999	853432	1668508	1109461.8	435546.9231	418692.3077
14098714	11	2014H1	IE	11.9	0.44999999	22.73	19.799999	853432	1668508	1109461.8	435546.9231	418692.3077
14098715	11	2014H1	IE	11.9	0.44999999	22.73	19.799999	853432	1668508	1109461.8	435546.9231	418692.3077
14098716	11	2014H1	IE	11.9	0.44999999	22.73	19.799999	853432	1668508	1109461.8	435546.9231	418692.3077
14098717	11	2014H1	IE	11.9	0.44999999	22.73	19.799999	853432	1668508	1109461.8	435546.9231	418692.3077
14098718	11	2014H1	IE	11.9	0.44999999	22.73	19.799999	853432	1668508	1109461.8	435546.9231	418692.3077
14098719	11	2014H1	IE	11.9	0.44999999	22.73	19.799999	853432	1668508	1109461.8	435546.9231	418692.3077
14098720	11	2014H1	IE	11.9	0.44999999	22.73	19.799999	853432	1668508	1109461.8	435546.9231	418692.3077
14098721	11	2014H1	IE	11.9	0.44999999	22.73	19.799999	853432	1668508	1109461.8	435546.9231	418692.3077
14098722	11	2014H1	IE	11.9	0.44999999	22.73	19.799999	853432	1668508	1109461.8	435546.9231	418692.3077
14098723	11	2014H1	IE	11.9	0.44999999	22.73	19.799999	853432	1668508	1109461.8	435546.9231	418692.3077
14098724	11	2014H1	IE	11.9	0.44999999	22.73	19.799999	853432	1668508	1109461.8	435546.9231	418692.3077
14098725	11	2014H1	IE	11.9	0.44999999	22.73	19.799999	853432	1668508	1109461.8	435546.9231	418692.3077
14098726	11	2014H1	IE	11.9	0.44999999	22.73	19.799999	853432	1668508	1109461.8	435546.9231	418692.3077
14098727	11	2014H1	IE	11.9	0.44999999	22.73	19.799999	853432	1668508	1109461.8	435546.9231	418692.3077
14098728	11	2014H1	IE	11.9	0.44999999	22.73	19.799999	853432	1668508	1109461.8	435546.9231	418692.3077
14098729	11	2014H1	IE	11.9	0.44999999	22.73	19.799999	853432	1668508	1109461.8	435546.9231	418692.3077
14098730	11	2014H1	IE	11.9	0.44999999	22.73	19.799999	853432	1668508	1109461.8	435546.9231	418692.3077
14098731	11	2014H1	IE	11.9	0.44999999	22.73	19.799999	853432	1668508	1109461.8	435546.9231	418692.3077
14098732	11	2014H1	IE	11.9	0.44999999	22.73	19.799999	853432	1668508	1109461.8	435546.9231	418692.3077
14098733	11	2014H1	IE	11.9	0.44999999	22.73	19.799999	853432	1668508	1109461.8	435546.9231	418692.3077
14098734	11	2014H1	IE	11.9	0.44999999	22.73	19.799999	853432	1668508	1109461.8	435546.9231	418692.3077
14098735	11	2014H1	IE	11.9	0.44999999	22.73	19.799999	853432	1668508	1109461.8	435546.9231	418692.3077
14098736	11	2014H1	IE	11.9	0.44999999	22.73	19.799999	853432	1668508	1109461.8	435546.9231	418692.3077
14098737	11	2014H1	IE	11.9	0.44999999	22.73	19.799999	853432	1668508	1109461.8	435546.9231	418692.3077
14098738	11	2014H1	IE	11.9	0.44999999	22.73	19.799999	853432	1668508	1109461.8	435546.9231	418692.3077
14098739	11	2014H1	IE	11.9	0.44999999	22.73	19.799999	853432	1668508	1109461.8	435546.9231	418692.3077
14098740	11	2014H1	IE	11.9	0.44999999	22.73	19.799999	853432	1668508	1109461.8	435546.9231	418692.3077
14098741	11	2014H1	IE	11.9	0.44999999	22.73	19.799999	853432	1668508	1109461.8	435546.9231	418692.3077
14098742	11	2014H1	IE	11.9	0.44999999	22.73	19.799999	853432	1668508	1109461.8	435546.9231	418692.3077
14098743	11	2014H1	IE	11.9	0.44999999	22.73	19.799999	853432	1668508	1109461.8	435546.9231	418692.3077
14098744	11	2014H1	IE	11.9	0.44999999	22.73	19.799999	853432	1668508	1109461.8	435546.9231	418692.3077
14098745	11	2014H1	IE	11.9	0.44999999	22.73	19.799999	853432	1668508	1109461.8	435546.9231	418692.3077
14098746	11	2014H1	IE	11.9	0.44999999	22.73	19.799999	853432	1668508	1109461.8	435546.9231	418692.3077
14098747	11	2014H1	IE	11.9	0.44999999	22.73	19.799999	853432	1668508	1109461.8	435546.9231	418692.3077
14098748	11	2014H1	IE	11.9	0.44999999	22.73	19.799999	853432	1668508	1109461.8	435546.9231	418692.3077
14098749	11	2014H1	IE	11.9	0.44999999	22.73	19.799999	853432	1668508	1109461.8	435546.9231	418692.3077
14098750	11	2014H1	IE	11.9	0.44999999	22.73	19.799999	853432	1668508	1109461.8	435546.9231	418692.3077
14098751	11	2014H1	IE	11.9	0.44999999	22.73	19.799999	853432	1668508	1109461.8	435546.9231	418692.3077
14098752	11	2014H1	IE	11.9	0.44999999	22.73	19.799999	853432	1668508	1109461.8	435546.9231	418692.3077
14098753	11	2014H1	IE	11.9	0.44999999	22.73	19.799999	853432	1668508	1109461.8	435546.9231	418692.3077
14098754	11	2014H1	IE	11.9	0.44999999	22.73	19.799999	853432	1668508	1109461.8	435546.9231	418692.3077
14098755	11	2014H1	IE	11.9	0.44999999	22.73	19.799999	853432	1668508	1109461.8	435546.9231	418692.3077
14098756	11	2014H1	IE	11.9	0.44999999	22.73	19.799999	853432	1668508	1109461.8	435546.9231	418692.3077
14098757	11	2014H1	IE	11.9	0.44999999	22.73	19.799999	853432	1668508	1109461.8	435546.9231	418692.3077
14098758	11	2014H1	IE	11.9	0.44999999	22.73	19.799999	853432	1668508	1109461.8	435546.9231	418692.3077
14098759	11	2014H1	IE	11.9	0.44999999	22.73	19.799999	853432	1668508	1109461.8	435546.9231	418692.3077
14098760	11	2014H1	IE	11.9	0.44999999	22.73	19.799999	853432	1668508	1109461.8	435546.9231	418692.3077
14098761	11	2014H1	IE	11.9	0.44999999	22.73	19.799999	853432	1668508	1109461.8	435546.9231	418692.3077
14098762	11	2014H1	IE	11.9	0.44999999	22.73	19.799999	853432	1668508	1109461.8	435546.9231	418692.3077
14098763	11	2014H1	IE	11.9	0.44999999	22.73	19.799999	853432	1668508	1109461.8	435546.9231	418692.3077
14098764	11	2014H1	IE	11.9	0.44999999	22.73	19.799999	853432	1668508	1109461.8	435546.9231	418692.3077
14098765	11	2014H1	IE	11.9	0.44999999	22.73	19.799999	853432	1668508	1109461.8	435546.9231	418692.3077
14098766	11	2014H1	IE	11.9	0.44999999	22.73	19.799999	853432	1668508	1109461.8	435546.9231	418692.3077
14098767	11	2014H1	IE	11.9	0.44999999	22.73	19.799999	853432	1668508	1109461.8	435546.9231	418692.3077
14098768	11	2014H1	IE	11.9	0.44999999	22.73	19.799999	853432	1668508	1109461.8	435546.9231	418692.3077
14098769	11	2014H1	IE	11.9	0.44999999	22.73	19.799999	853432	1668508	1109461.8	435546.9231	418692.3077
14098770	11	2014H1	IE	11.9	0.44999999	22.73	19.799999	853432	1668508	1109461.8	435546.9231	418692.3077
14098771	11	2014H1	IE	11.9	0.44999999	22.73	19.799999	853432	1668508	1109461.8	435546.9231	418692.3077
14098772	11	2014H1	IE	11.9	0.44999999	22.73	19.799999	853432	1668508	1109461.8	435546.9231	418692.3077
14098773	11	2014H1	IE	11.9	0.44999999	22.73	19.799999	853432	1668508	1109461.8	435546.9231	418692.3077
14098774	11	2014H1	IE	11.9	0.44999999	22.73	19.799999	853432	1668508	1109461.8	435546.9231	418692.3077
14098775	11	2014H1	IE	11.9	0.44999999	22.73	19.799999	853432	1668508	1109461.8	435546.9231	418692.3077
14098776	11	2014H1	IE	11.9	0.44999999	22.73	19.799999	853432	1668508	1109461.8	435546.9231	418692.3077
14098777	11	2014H1	IE	11.9	0.44999999	22.73	19.799999	853432	1668508	1109461.8	435546.9231	418692.3077
14098778	11	2014H1	IE	11.9	0.44999999	22.73	19.799999	853432	1668508	1109461.8	435546.9231	418692.3077
14098779	11	2014H1	IE	11.9	0.44999999	22.73	19.799999	853432	1668508	1109461.8	435546.9231	418692.3077
14098780	11	2014H1	IE	11.9	0.44999999	22.73	19.799999	853432	1668508	1109461.8	435546.9231	418692.3077
14098781	11	2014H1	IE	11.9	0.44999999	22.73	19.799999	853432	1668508	1109461.8	435546.9231	418692.3077
14098782	11	2014H1	IE	11.9	0.44999999	22.73	19.799999	853432	1668508	1109461.8	435546.9231	418692.3077
14098783	11	2014H1	IE	11.9	0.44999999	22.73	19.799999	853432	1668508	1109461.8	435546.9231	418692.3077
14098784	11	2014H1	IE	11.9	0.44999999	22.73	19.799999	853432	1668508	1109461.8	435546.9231	418692.3077
14098785	11	2014H1	IE	11.9	0.44999999	22.73	19.799999	853432	1668508	1109461.8	435546.9231	418692.3077
14098786	11	2014H1	IE	11.9	0.44999999	22.73	19.799999	853432	1668508	1109461.8	435546.9231	418692.3077
14098787	11	2014H1	IE	11.9	0.44999999	22.73	19.799999	853432	1668508	1109461.8	435546.9231	418692.3077
14098788	11	2014H1	IE	11.9	0.44999999	22.73	19.799999	853432	1668508	1109461.8	435546.9231	418692.3077
14098789	11	2014H1	IE	11.9	0.44999999	22.73	19.799999	853432	1668508	1109461.8	435546.9231	418692.3077
14098790	11	2014H1	IE	11.9	0.44999999	22.73	19.799999	853432	1668508	1109461.8	435546.9231	418692.3077
14098791	11	2014H1	IE	11.9	0.44999999	22.73	19.799999	853432	1668508	1109461.8	435546.9231	418692.3077
14098792	11	2014H1	IE	11.9	0.44999999	22.73	19.799999	853432	1668508	1109461.8	435546.9231	418692.3077
14098793	11	2014H1	IE	11.9	0.44999999	22.73	19.799999	853432	1668508	1109461.8	435546.9231	418692.3077
14098794	11	2014H1	IE	11.9	0.44999999	22.73	19.799999	853432	1668508	1109461.8	435546.9231	418692.3077
14098795	11	2014H1	IE	11.9	0.44999999	22.73	19.799999	853432	1668508	1109461.8	435546.9231	418692.3077
14098796	11	2014H1	IE	11.9	0.44999999	22.73	19.799999	853432	1668508	1109461.8	435546.9231	418692.3077
14098797	11	2014H1	IE	11.9	0.44999999	22.73	19.799999	853432	1668508	1109461.8	435546.9231	418692.3077
14098798	11	2014H1	IE	11.9	0.44999999	22.73	19.799999	853432	1668508	1109461.8	435546.9231	418692.3077
14098799	11	2014H1	IE	11.9	0.44999999	22.73	19.799999	853432	1668508	1109461.8	435546.9231	418692.3077
14098800	11	2014H1	IE	11.9	0.44999999	22.73	19.799999	853432	1668508	1109461.8	435546.9231	418692.3077
14098801	11	2014H1	IE	11.9	0.44999999	22.73	19.799999	853432	1668508	1109461.8	435546.9231	418692.3077
14098802	11	2014H1	IE	11.9	0.44999999	22.73	19.799999	853432	1668508	1109461.8	435546.9231	418692.3077
14098803	11	2014H1	IE	11.9	0.44999999	22.73	19.799999	853432	1668508	1109461.8	435546.9231	418692.3077
14098804	11	2014H1	IE	11.9	0.44999999	22.73	19.799999	853432	1668508	1109461.8	435546.9231	418692.3077
14098805	11	2014H1	IE	11.9	0.44999999	22.73	19.799999	853432	1668508	1109461.8	435546.9231	418692.3077
14098806	11	2014H1	IE	11.9	0.44999999	22.73	19.799999	853432	1668508	1109461.8	435546.9231	418692.3077
14098807	11	2014H1	IE	11.9	0.44999999	22.73	19.799999	853432	1668508	1109461.8	435546.9231	418692.3077
14098808	11	2014H1	IE	11.9	0.44999999	22.73	19.799999	853432	1668508	1109461.8	435546.9231	418692.3077
14098809	11	2014H1	IE	11.9	0.44999999	22.73	19.799999	853432	1668508	1109461.8	435546.9231	418692.3077
14098810	11	2014H1	IE	11.9	0.44999999	22.73	19.799999	853432	1668508	1109461.8	435546.9231	418692.3077
14098811	11	2014H1	IE	11.9	0.44999999	22.73	19.799999	853432	1668508	1109461.8	435546.9231	418692.3077
14098812	11	2014H1	IE	11.9	0.44999999	22.73	19.799999	853432	1668508	1109461.8	435546.9231	418692.3077
14098813	11	2014H1	IE	11.9	0.44999999	22.73	19.799999	853432	1668508	1109461.8	435546.9231	418692.3077
14098814	11	2014H1	IE	11.9	0.44999999	22.73	19.799999	853432	1668508	1109461.8	435546.9231	418692.3077
14098815	11	2014H1	IE	11.9	0.44999999	22.73	19.799999	853432	1668508	1109461.8	435546.9231	418692.3077
14098816	11	2014H1	IE	11.9	0.44999999	22.73	19.799999	853432	1668508	1109461.8	435546.9231	418692.3077
14098817	11	2014H1	IE	11.9	0.44999999	22.73	19.799999	853432	1668508	1109461.8	435546.9231	418692.3077
14098818	11	2014H1	IE	11.9	0.44999999	22.73	19.799999	853432	1668508	1109461.8	435546.9231	418692.3077
14098819	11	2014H1	IE	11.9	0.44999999	22.73	19.799999	853432	1668508	1109461.8	435546.9231	418692.3077
14098820	11	2014H1	IE	11.9	0.44999999	22.73	19.799999	853432	1668508	1109461.8	435546.9231	418692.3077
14098821	11	2014H1	IE	11.9	0.44999999	22.73	19.799999	853432	1668508	1109461.8	435546.9231	418692.3077
14098822	11	2014H1	IE	11.9	0.44999999	22.73	19.799999	853432	1668508	1109461.8	435546.9231	418692.3077
14098823	11	2014H1	IE	11.9	0.44999999	22.73	19.799999	853432	1668508	1109461.8	435546.9231	418692.3077
14098824	11	2014H1	IE	11.9	0.44999999	22.73	19.799999	853432	1668508	1109461.8	435546.9231	418692.3077
14098825	11	2014H1	IE	11.9	0.44999999	22.73	19.799999	853432	1668508	1109461.8	435546.9231	418692.3077
14098826	11	2014H1	IE	11.9	0.44999999	22.73	19.799999	853432	1668508	1109461.8	435546.9231	418692.3077
14098827	11	2014H1	IE	11.9	0.44999999	22.73	19.799999	853432	1668508	1109461.8	435546.9231	418692.3077
14098828	11	2014H1	IE	11.9	0.44999999	22.73	19.799999	853432	1668508	1109461.8	435546.9231	418692.3077
14098829	11	2014H1	IE	11.9	0.44999999	22.73	19.799999	853432	1668508	1109461.8	435546.9231	418692.3077
14098830	11	2014H1	IE	11.9	0.44999999	22.73	19.799999	853432	1668508	1109461.8	435546.9231	418692.3077
14098831	11	2014H1	IE	11.9	0.44999999	22.73	19.799999	853432	1668508	1109461.8	435546.9231	418692.3077
14098832	11	2014H1	IE	11.9	0.44999999	22.73	19.799999	853432	1668508	1109461.8	435546.9231	418692.3077
14098833	11	2014H1	IE	11.9	0.44999999	22.73	19.799999	853432	1668508	1109461.8	435546.9231	418692.3077
14098834	11	2014H1	IE	11.9	0.44999999	22.73	19.799999	853432	1668508	1109461.8	435546.9231	418692.3077
14098835	11	2014H1	IE	11.9	0.44999999	22.73	19.799999	853432	1668508	1109461.8	435546.9231	418692.3077
14098836	11	2014H1	IE	11.9	0.44999999	22.73	19.799999	853432	1668508	1109461.8	435546.9231	418692.3077
14098837	11	2014H1	IE	11.9	0.44999999	22.73	19.799999	853432	1668508	1109461.8	435546.9231	418692.3077
14098838	11	2014H1	IE	11.9	0.44999999	22.73	19.799999	853432	1668508	1109461.8	435546.9231	418692.3077
14098839	11	2014H1	IE	11.9	0.44999999	22.73	19.799999	853432	1668508	1109461.8	435546.9231	418692.3077
14098840	11	2014H1	IE	11.9	0.44999999	22.73	19.799999	853432	1668508	1109461.8	435546.9231	418692.3077
14098841	11	2014H1	IE	11.9	0.44999999	22.73	19.799999	853432	1668508	1109461.8	435546.9231	418692.3077
14098842	11	2014H1	IE	11.9	0.44999999	22.73	19.799999	853432	1668508	1109461.8	435546.9231	418692.3077
[truncated: 49,429 more rows]
